# Supplementary material for: Position-5–driven reorientation of an immunodominant HLA-A*24:02 SARS-CoV-2 epitope drives universal T cell escape
Source: JCI Insight. 2026 Mar 17;11(9):e202235. doi: 10.1172/jci.insight.202235 (PMC13232003; doi:10.1172/jci.insight.202235)
Supplement: Supporting data values [file jciinsight-11-202235-s166.xlsx]

## Sheet: Fig. 1B
Figure 1A	Donor ID	S overlapping peptide pools
		1-2	3-4	5-6	7-8	9-10	11-12	13-14	15-16	17-18	19-20	21-22	23-24	25-26	27-28	29-30	31-32	33-34	35-36	37-38	39-40	41-42	43-44	45-46	47-48	49-50	51-52	53-54	55-56	57-58	59-60	61-62	63-64	65-66	67-68	69-70	71-72	73-74	75-76	77-78	79-80	81-82	83-84	85-86	87-88	89-90	91-92	93-94	95-96
	GV9	0	0	0	0	0	0	0	0	0	0	0	0	0	0	0	0	0	0	0	0	0	0	0	0	0	0	0	0	0	0	0	0	26.67	0	0	0	0	0	0	0	0	0	0	0	0	0	0	0
SFU/106 PBMC	GV15	0	0	0	0	0	0	0	0	0	0	0	0	0	0	0	0	0	0	0	0	0	0	0	0	0	0	0	0	0	0	0	0	0	0	0	0	0	0	0	0	0	0	0	0	0	0	0	0
	GV16-1	33.3	0	0	0	0	25	0	0	0	0	25	0	0	0	0	0	25	0	0	0	0	0	25	0	0	25	0	25	25	0	0	0	0	0	0	0	0	0	0	0	0	0	0	33.3	0	0	33.3	0
	GV19	0	0	0	0	0	0	0	0	42.9	0	0	0	0	0	0	0	0	0	0	0	0	0	0	21.4	21.4	0	0	0	0	0	0	0	0	21.4	0	0	0	0	0	0	0	0	0	0	0	0	0	0
	GV24	0	0	17.6	17.6	0	29.4	0	0	17.6	0	29.4	0	0	23.5	0	0	35.3	23.5	17.6	17.6	0	23.5	0	23.5	23.5	52.9	0	0	0	29.4	0	0	41.2	41.2	17.6	29.4	17.6	17.6	23.5	0	41.2	0	41.2	17.6	0	0	0	35.3
	GV26	0	0	0	0	0	0	0	0	0	0	0	0	0	0	0	0	0	0	0	0	0	0	0	0	0	0	0	0	0	0	0	0	0	0	0	0	0	0	0	0	0	0	0	0	0	0	0	0
	GV32-2	21.4	0	0	0	21.4	0	0	0	0	0	28.6	0	28.6	0	0	21.4	0	0	0	28.6	0	21.4	0	0	28.6	0	0	0	28.6	0	0	0	0	21.4	0	0	0	0	0	0	0	0	0	0	0	0	0	0
	GV33-2	30	0	0	0	0	0	0	0	0	0	0	0	0	0	0	0	0	0	0	0	0	0	0	0	0	0	25	0	0	0	0	0	0	0	0	0	0	0	0	0	0	0	0	0	0	0	0	0
	GV36-1	0	0	0	0	0	0	0	0	0	0	0	0	0	0	0	0	0	0	0	0	0	0	0	0	0	0	0	0	0	0	0	0	0	0	0	0	0	0	0	0	0	0	0	0	0	0	0	0
	GV59-1	0	0	0	0	0	0	28.6	0	0	21.4	0	0	0	0	0	0	0	0	0	0	0	0	0	0	0	0	0	21.4	0	0	0	0	0	0	0	0	0	0	35.7	0	0	0	0	0	0	0	0	0
	GV60	0	0	0	0	0	0	0	0	0	0	0	0	0	30.8	0	61.5	0	0	46.2	0	0	0	0	23.1	0	0	0	0	0	38.5	0	0	0	0	0	0	0	0	0	0	0	0	0	23.1	23.1	0	0	0
[truncated: 110 more columns]

## Sheet: Fig. 1C
Figure 1C		S overlapping peptide pools
		1-2	3-4	5-6	7-8	9-10	11-12	13-14	15-16	17-18	19-20	21-22	23-24	25-26	27-28	29-30	31-32	33-34	35-36	37-38	39-40	41-42	43-44	45-46	47-48	49-50	51-52	53-54	55-56	57-58	59-60	61-62	63-64	65-66	67-68	69-70	71-72	73-74	75-76	77-78	79-80	81-82	83-84	85-86	87-88	89-90	91-92	93-94	95-96
	% responders	27.3	0	9.1	9.1	9.1	18.2	9.1	0	18.2	9.1	27.3	0	9.1	18.2	0	18.2	18.2	9.1	18.2	18.2	0	18.2	9.1	27.3	27.3	18.2	9.1	18.2	18.2	18.2	0	0	18.2	27.3	9.1	9.1	9.1	9.1	18.2	0	9.1	0	9.1	27.3	9.1	0	9.1	9.1
[truncated: 110 more columns]

## Sheet: Fig. 1D
Figure 1D
	% CD25+ CD137+ cells in CD8+ T-cells
Donor ID	HLA-A*24-		Donor ID	HLA-A*24+
	NF9			NF9
	-	+		-	+
VKU-5	0.14	0.27	VKU-1	0.55	1.79
VKU-8	0.18	0.16	VKU-2	0.32	2.39
VKU-16	0.47	0.3	VKU-3	0.48	5.15
VKU-17	0.14	0.29	VKU-7	0.55	13.4
VKU-20	0.26	0.29	VKU-10	0.89	2.01
VKU-21	0.46	0.56	VKU-11	0.26	1.93
VKU-25	0.41	0.14	VKU-18	0.13	21.3
VKU-27	0.31	0.44	VKU-19	0.34	23.4
VKU-41	0.45	0.44	VKU-22	0.75	6.53
VKU-43	0.31	0.33	VKU-23	0.45	1.87
VKU-45	0.51	0.32	VKU-28	0.47	1.3
VKU-46	0.35	0.78	VKU-42	0.33	12.6
VKU-47	0.44	0.29	VKU-44	0.4	5
			VKU-48	0.32	39

## Sheet: Fig. 1E
Figure 1E	Donor ID	Unvaccinated	Donor ID	Vaccinated
% NF9 tetramer+ in CD8+ T-cells	GV16	0.034	VKU-7	0.09
	GV32	0.012	VKU-10	0.06
	GV33	0.03	VKU-11	0.073
			VKU-18	0.25
			VKU-19	0.17
			VKU-22	0.07
			VKU-48	0.24

## Sheet: Fig. 3B
		KK-008 #P1-15					KK-008 #P1-1					GV34 #2-2					GV34 #5-3					VKU48 #19-1					VKU48 #20-2					VKU48 #18-10					GV33 #10-11					GV36 #16-2					GV42 #10-4
	None	10160	9241	9485		None	17394	18009	18891		None	17224	16030	17465		None	3635	3719	3894		None	5769	4820	5349		None	10226	10206	11458		None	22115	22323	22521		None	5201	4991	5205		None	10566	10622	10467		None	7393	7148	7333
	WT(L)	805528	847629	792595		WT(L)	1062407	1151515	1051309		WT(L)	241010	232791	211669		WT(L)	302623	405791	404161		WT(L)	179210	161899	141411		WT(L)	487648	386747	661328		WT(L)	245138	258983	383602		WT(L)	907285	774542	794526		WT(L)	145898	177255	102221		WT(L)	801430	738415	742418
	A	9496	7001	5206		A	20671	20425	16728		A	15516	16941	19262		A	3450	3774	6099		A	4733	5348	5094		A	10933	10396	16783		A	20705	21406	17039		A	5120	5006	4697		A	11082	11319	9775		A	8595	6767	6030
	C	10933	8999	6923		C	19348	19927	23048		C	18400	16312	21291		C	3758	3953	4580		C	4618	4682	4686		C	10599	10446	10357		C	22367	20225	16844		C	4891	5258	5228		C	11159	10987	12682		C	8018	6596	6793
	D	10454	10604	10605		D	22836	20691	21333		D	19522	17127	19998		D	4020	4133	4322		D	4542	4715	4319		D	11960	11553	11775		D	23785	21396	24269		D	5586	5565	5782		D	11694	12474	12107		D	8195	7303	7694
	E	11318	10307	9675		E	22094	20038	18892		E	19878	18643	17088		E	3909	3785	3998		E	5408	4863	4594		E	11028	11257	11376		E	20543	19652	21429		E	5182	5383	5187		E	11675	12361	11644		E	8229	7331	7418
	F	10765	10414	9892		F	21538	19764	18771		F	19518	19218	19479		F	3671	3935	3895		F	5182	5236	5186		F	22130	23198	22105		F	19572	19002	21951		F	4973	5652	5275		F	11767	11845	11323		F	7615	7581	7279
	G	10131	7648	5805		G	22752	21331	18316		G	13598	18776	21851		G	3884	3651	5525		G	4892	5462	4915		G	11623	10956	17050		G	21843	22477	18439		G	4855	5053	5060		G	12563	10281	10916		G	8236	7529	10004
	H	10391	10525	10151		H	20864	19978	19003		H	20862	18948	18910		H	3560	3712	3826		H	5449	4870	4536		H	11381	11919	10693		H	22059	19998	21049		H	5401	5713	5258		H	12465	12647	12204		H	8600	7480	7176
	I	574963	467406	300949		I	603638	633510	565729		I	54140	53522	37598		I	103544	84862	77743		I	32177	53800	34453		I	389211	466079	530842		I	142165	119925	139973		I	530823	315702	356582		I	26692	32157	21915		I	552277	412466	459911
	K	10113	10826	9655		K	21436	19780	18305		K	20434	19197	19482		K	3737	3872	4228		K	4907	4675	4442		K	10895	11732	11946		K	21376	19649	22677		K	5271	5694	5132		K	12068	13018	11747		K	8197	7475	7288
	M	57554	78365	37238		M	69180	61783	57335		M	20765	19184	18608		M	7525	21448	7863		M	5678	6330	5283		M	179268	140588	115203		M	28161	26600	33944		M	32616	49417	39144		M	11545	12715	12164		M	26056	32524	32121
	N	16327	16635	12608		N	24511	22383	27951		N	18367	18895	22416		N	4390	5931	4610		N	9897	8534	7261		N	162761	138191	142060		N	22424	24230	20541		N	6192	9806	7483		N	11781	11323	11394		N	17530	21372	13945
	P	9543	7447	5528		P	19551	19372	17003		P	14751	17945	20909		P	3648	3879	4808		P	4751	4466	4759		P	11005	11261	18536		P	21117	20809	18102		P	4977	5186	4978		P	11083	10087	12513		P	8050	6922	5919
	Q	24552	34814	27382		Q	29107	21334	22602		Q	21518	18433	20140		Q	6306	6543	8985		Q	8224	6050	6340		Q	15673	20240	21018		Q	22566	24789	26015		Q	25120	20420	18886		Q	11874	12376	12334		Q	15144	9907	11489
	R	10446	10447	10053		R	19843	19218	18715		R	18961	17467	18005		R	4135	3909	3897		R	5699	5117	4745		R	11311	10632	11560		R	20200	20619	22305		R	5038	5280	5288		R	10351	11669	10733		R	7437	7447	7848
	S	11019	9730	6963		S	23369	25122	23345		S	15445	17657	21810		S	3740	3899	7085		S	5386	5569	5239		S	10133	9446	8214		S	21203	21619	17884		S	5677	5903	5744		S	11506	10794	10629		S	11522	11391	16153
	T	179775	226207	136969		T	495033	467105	469511		T	76472	83852	77077		T	67809	98813	130068		T	15977	18143	20327		T	12889	12617	18441		T	65005	98207	91087		T	308033	277596	242850		T	19329	21167	18620		T	297561	384550	303640
	V	357537	208487	133268		V	423059	323783	344687		V	19030	20442	22601		V	41692	63971	73180		V	18137	17938	22596		V	243064	254725	299629		V	62202	78334	55920		V	182130	326656	188591		V	19088	15319	13765		V	283029	286381	190987
	W	945696	807729	719602		W	767606	401560	520949		W	32180	22902	22326		W	248591	306033	293411		W	67589	50932	59777		W	145966	177895	109746		W	223251	231598	277807		W	537063	825552	578393		W	12482	14737	14319		W	433599	568390	517621
	Y	10237	11037	10247		Y	21848	19478	18252		Y	19772	19177	20212		Y	3724	3904	3932		Y	5352	5153	4575		Y	10970	11209	11840		Y	19795	19476	22784		Y	5364	5305	5185		Y	10846	11828	10872		Y	8009	7163	7407

## Sheet: Fig. 3C
	Peptide (nM)	P1-15 TCR
Figure 3c		NF9			NF9-5W			NF9-5I			NF9-5T			NF9-5V			NF9-5R			NF9-6F
TCR sensitivity (x105)	0	35363	35350	29433	28618	28575	33213	26005	30762	23986	13216	13928	14076	12091	12623	16048	12320	12844	11324	23806	27878	20440
	0.3	12690	12844	13078	29938	31016	27182	24608	31120	25381	13022	14272	14632	11956	12260	15110	11703	12499	11739	20526	24387	23489
	1	19388	26082	23268	36708	29634	27843	31194	35509	26104	13802	13971	15821	13149	12373	15693	11050	12784	11229	23684	41090	25120
	3	113399	94547	41937	28324	33475	26951	41849	48810	42486	16458	18113	19354	20598	20145	39281	10804	11083	10778	21986	28042	22154
	10	378168	439223	359985	44748	61448	58467	102758	127493	78163	43668	57399	52288	71032	53531	139697	11272	12141	11284	25445	27573	117655
	30	976439	911196	911119	410790	258919	184723	225075	395999	289076	169026	190724	305798	332448	237287	372058	11616	12460	10982	50778	70303	69291
	100	1152422	1125500	1196185	793318	736665	579533	977619	1265889	1039930	574405	390989	569846	593775	579723	801425	11378	12765	11802	144112	116701	117570
	Peptide (nM)	P1-1 TCR
		NF9			NF9-5W			NF9-5I			NF9-5T			NF9-5V			NF9-5R			NF9-6F
	0	33345	36871	34745	33345	36871	34745	33345	36871	34745	33345	36871	34745	33345	36871	34745	33345	36871	34745	33345	36871	34745
	0.3	38528	40595	38008	34513	31000	54557	37517	39002	40477	39010	40930	38551	36832	34421	37135	37112	31075	87506	34370	35213	39477
	1	72940	48966	48059	32419	30316	57598	37163	41523	54031	37285	39227	38262	43726	39352	38434	38979	31622	70271	35942	36477	37582
	3	151898	159399	110055	59907	269597	109681	61969	57117	108528	49410	44769	53667	78909	60311	58666	30536	28514	71326	36442	37115	48278
	10	924333	973004	831896	244381	294794	395833	360530	287385	284950	190534	254957	224956	285091	322411	248457	37200	32576	68061	67782	67021	83189
	30	1763044	1685367	1335073	1376779	893039	1773231	960847	917878	1004131	654418	801710	820099	1095860	787386	908151	36186	34517	54591	312911	257737	206438
	100	2824859	2863899	2557468	2094538	1914136	2814461	2045060	2151393	1853512	1439650	1557120	1637439	1846382	1757655	1903930	34781	32192	53351	626578	670476	780504
	Peptide (nM)	GV34 #2-2 TCR
		NF9			NF9-5W			NF9-5I			NF9-5T			NF9-5V			NF9-5R			NF9-6F
	0	6551	6858	7142	6551	6858	7142	6551	6858	7142	6551	6858	7142	6551	6858	7142	6551	6858	7142	6551	6858	7142
	0.3	6499	6168	6334	6651	9209	6956	6458	6671	6268	6769	6877	6967	7114	6355	6463	7065	6474	8023	7519	6959	6899
	1	6500	5897	6627	6596	6632	6648	6621	6402	6403	7097	6470	7228	6424	6844	6616	6856	7152	6970	6522	6945	6554
	3	8960	6479	6671	5713	6860	6533	6364	6524	6536	7156	7785	7463	6945	6359	6195	6648	7071	7050	7595	6700	7076
	10	31632	14085	18197	6694	6844	6375	13480	6483	6526	12126	13859	12161	6530	6530	6278	7312	6628	6871	6919	6169	6575
	30	128546	109290	119906	10965	7900	7430	19730	15125	29437	106025	84899	92139	7252	10676	7670	6885	6380	6869	7306	6413	6973
	100	230079	205946	211130	8263	9721	8479	80491	60647	57188	262956	226748	199366	26082	16127	19159	6846	8164	6819	6914	6649	7184
	Peptide (nM)	GV34 #5-3 TCR
		NF9			NF9-5W			NF9-5I			NF9-5T			NF9-5V			NF9-5R			NF9-6F
	0	2606	2478	2433	2606	2478	2433	3198	2757	2895	3198	2757	2895	3198	2757	2895	2606	2478	2433	2725	2420	2458
	0.3	2653	2653	2534	3168	2852	2693	3005	2911	3164	3402	3418	3507	2737	2917	2830	2764	2563	3134	3027	4313	2942
	1	3898	4422	2938	3256	2983	3256	4234	4834	4279	2994	3570	3312	3948	3560	3268	2490	2306	3149	2757	2820	4617
	3	8266	17565	7441	5293	5348	7652	7425	10093	10939	3652	4387	3595	3594	8261	3974	2121	2347	3199	2546	2562	2738
	10	79338	49198	58366	42870	23999	14310	45300	41970	54410	11580	16967	14563	37462	15283	13645	2854	1940	3105	4537	3811	3815
	30	236590	238332	175702	101032	119156	61963	100023	91637	110330	73576	85713	45799	32694	32844	45500	2110	1405	2866	3001	2863	2743
	100	321816	313062	272222	207730	163601	217167	252047	192894	232671	163955	146111	158053	122020	112015	120315	2268	1827	3065	14583	8819	13265
	Peptide (nM)	VKU48 #19-1 TCR
		NF9			NF9-5W			NF9-5I			NF9-5T			NF9-5V			NF9-5R			NF9-6F
	0	11617	11867	14642	11617	11867	14642	11617	11867	14642	11617	11867	14642	11617	11867	14642	11617	11867	14642	11617	11867	14642
	0.3	9202	9450	9706	10400	11480	10102	10266	11921	7880	9106	9626	10281	11333	10780	8708	7094	7398	8376	11204	12106	13700
	1	10028	10066	10770	11247	12565	10703	11613	9709	8038	8911	8929	9310	11105	10711	9419	7667	7449	8126	11815	11807	13025
	3	17305	25329	17619	15337	17633	29012	14121	12560	9697	9089	10841	10086	10848	11573	10423	8302	8327	8312	11246	12081	13630
	10	86257	69240	72786	46101	30393	57688	56477	32521	40040	18060	24752	23267	22867	18416	12465	8224	8464	9072	11223	12320	14335
	30	207010	219688	179174	107424	68054	77348	106726	98640	78802	57364	69211	46671	57921	49116	41140	8189	9168	9069	12400	12653	15665
	100	370372	433011	431186	175368	205891	210641	203005	191123	128474	98608	141054	109071	118970	101282	107359	8247	9560	9376	18530	15606	20182
	Peptide (nM)	VKU48 #20-2 TCR
		NF9			NF9-5W			NF9-5I			NF9-5T			NF9-5V			NF9-5R			NF9-6F
	0	6223	7543	8048	6223	7543	8048	6223	7543	8048				6223	7543	8048	6223	7543	8048	6223	7543	8048
	0.3	6825	7726	7604	8394	6661	8678	5890	7415	7340				6826	7422	8154	6587	5595	7615	7780	8414	7971
	1	6550	7771	7956	8511	6825	8623	6248	7961	8645				7720	9148	8443	7836	6803	7813	8647	8738	8111
	3	7642	8113	8831	8576	6805	8638	8248	11142	13070				8930	9937	8729	7324	6794	7854	7531	8407	8624
	10	20946	23066	22865	10461	8681	9868	20717	48432	40672				31368	28031	24047	7923	7017	7316	7594	7811	8874
	30	263142	163988	107479	32405	24195	32018	114931	229560	173019				89371	87822	80800	8214	7101	7250	7684	7497	8471
	100	316507	343341	324905	100908	78123	105669	297293	441554	447254				272917	278221	241997	8174	6804	7320	11333	10026	10305
	Peptide (nM)	VKU48 #18-10 TCR
		NF9			NF9-5W			NF9-5I			NF9-5T			NF9-5V			NF9-5R			NF9-6F
	0	16332	16536	17207	16332	16536	17207	16332	16536	17207	16332	16536	17207	16332	16536	17207	16332	16536	17207	16332	16536	17207
	0.3	16764	16126	16903	16297	16555	17018	18611	16672	16516	16914	18428	19614	17191	17002	17070	18002	16620	17523	18078	18953	18293
	1	17048	16729	17069	17429	17068	17914	17583	17231	18321	18392	18873	20174	18604	16941	17878	16669	16907	17859	18792	18798	20222
	3	23687	23434	22115	17339	18160	18061	17823	18778	18190	18025	17713	20103	18891	17497	18162	16489	16327	17814	20342	19051	20250
	10	93584	80273	59996	49237	35877	41591	32317	33308	27285	19912	21491	23345	19279	19340	23604	15762	17007	17710	19385	19925	20730
	30	188951	179369	146103	113238	141225	96389	51986	66814	92118	47667	51233	46875	45552	34825	42805	15869	16795	17045	20817	20355	21083
	100	255502	227664	248522	234403	252569	261724	177384	176752	179140	99783	127283	110032	85110	114103	94121	15555	17121	16486	26805	29877	28075
	Peptide (nM)	GV33 #10-11 TCR
		NF9			NF9-5W			NF9-5I			NF9-5T			NF9-5V			NF9-5R			NF9-6F
	0	6895	7023	8276	6895	7023	8276	7473	7984	7473	7473	7984	7473	7473	7984	7473	6895	7023	8276	11845	14802	14056
	0.3	8059	7503	9005	8149	8721	8891	8679	8056	8887	8658	9488	8773	8183	8101	8167	7553	6886	6960	12090	13832	12380
	1	18092	10159	31229	9727	10873	11041	10526	22414	10632	13746	11506	10367	9299	9495	11030	7578	6468	7045	12642	11845	14055
	3	52349	42077	80962	16290	25362	28176	36002	90363	61175	23407	24039	26554	27740	16047	16586	6736	6629	6993	13034	15081	12636
	10	545030	390774	462124	100982	138131	164576	154863	121763	133173	126433	172229	136053	66982	147151	132678	6485	6683	6449	13132	16086	19250
	30	700404	551584	733222	454490	473978	618665	708541	467845	445774	287957	363567	297765	358632	222087	366819	6164	6257	6458	50439	42140	27789
	100	1064847	1147932	1073568	787440	689820	782949	906706	920011	849269	801726	782021	836941	712126	744056	591474	6538	7363	7132	121891	138528	97188
	Peptide (nM)	GV36 #16-2 TCR
		NF9			NF9-5W			NF9-5I			NF9-5T			NF9-5V			NF9-5R			NF9-6F
	0	8022	8202	11051	8022	8202	11051	8022	8202	11051	8022	8202	11051	8022	8202	11051	8022	8202	11051	8022	8202	11051
	0.3	8503	9125	9758	8676	10180	13694	9462	8326	9936	10030	11118	9599	11193	9487	11022	8003	8486	12573	11079	9948	9761
	1	8207	8955	9920	8841	10209	12542	10212	9035	9754	10260	10426	9749	11327	9833	10746	8208	8932	13667	11236	10557	9664
	3	8579	9187	11111	9674	10581	13046	10494	9617	10010	10001	10333	9564	11778	10210	11858	8188	8998	13637	11735	9802	10209
	10	13628	15105	25109	10313	10940	12436	14206	12842	14070	10494	10848	10409	12210	11490	12517	8537	9449	12496	11762	10136	10167
	30	137882	52119	120808	11062	13194	16207	44055	29086	40325	20341	21214	20470	24421	19981	28594	8754	9331	12250	10740	11127	11277
	100	276988	410099	502295	16049	23980	22332	124917	113780	122303	66286	72678	72904	65324	73261	84989	8905	10127	12488	12254	11447	9687
	Peptide (nM)	GV42 #10-4 TCR
		NF9			NF9-5W			NF9-5I			NF9-5T			NF9-5V			NF9-5R			NF9-6F
	0	12781	12956	14747	12781	12956	14747	12781	12956	14747	12781	12956	14747	12781	12956	14747	12781	12956	14747	12781	12956	14747
	0.3	13302	15057	15711	17593	17846	18282	16695	15003	14872	16317	18801	16707	15918	16883	17340	16537	15318	16189	17782	17024	18082
	1	16237	17094	19772	22306	17579	18682	17493	16603	16586	17235	20565	18688	16620	21341	17950	17699	16349	17321	17285	16180	18179
	3	42162	32826	42181	58096	39859	52675	41620	49605	59453	33028	22222	33437	25139	26491	24722	15673	16995	16636	17824	17683	18850
	10	261373	240973	202346	358595	216672	201720	192521	319455	164730	120876	71014	134665	139692	139098	74900	16806	16627	17162	37742	28039	27617
	30	924488	871354	570904	1337089	896247	717696	944571	718454	714552	529336	468014	405628	469212	419352	314354	16434	16525	18174	168022	122026	77241
	100	1244998	1338117	1436150	2140518	1738720	1567571	1402562	1194983	1160988	861637	972144	908744	911988	961086	897398	16986	16720	17433	308226	345778	308630
	Peptide (nM)	VKU7 #11-3 TCR
		NF9			NF9-5W			NF9-5I			NF9-5T			NF9-5V			NF9-5R			NF9-6F
	0	3418	3308	3566	3418	3308	3566	3418	3308	3566	3418	3308	3566	3418	3308	3566	3418	3308	3566	3418	3308	3566
	0.3	3444	3539	3623	3822	3556	3716	3752	3774	3646	3723	3801	3743	4533	3844	4340	3495	3587	3659	4295	4462	4517
	1	3460	3676	4177	3661	3781	3540	3919	3770	3608	3871	4283	4242	4798	4006	4100	3575	3673	3339	4413	4260	3876
	3	12777	6958	8290	4504	4072	4291	5001	4466	4381	3892	4133	4216	4336	4082	4178	3053	3355	3765	4118	3936	4153
	10	27269	39346	28268	5882	6222	6355	6480	7243	7698	4888	4684	4517	5296	4962	4756	3116	3501	3806	4036	4342	4324
	30	92443	63930	72309	28307	36081	28304	22624	13636	20288	8703	13770	11446	7569	12386	13798	3321	3660	3818	4215	4645	4494
	100	138154	135978	149209	88435	108112	90152	94810	88829	91817	24782	29002	30487	35883	35503	38834	3672	3450	3738	7245	8067	6620
	Peptide (nM)	VKU10 #17 TCR
		NF9			NF9-5W			NF9-5I			NF9-5T			NF9-5V			NF9-5R			NF9-6F
	0	19840	20047	18695				19840	20047	18695				19840	20047	18695	19840	20047	18695	19840	20047	18695
	0.3	20380	20371	16604				22647	22825	20837				20700	20414	21197	20342	21184	20173	22495	22083	22585
	1	23779	23642	20897				24568	25447	21829				23150	26901	25941	22686	19931	20485	20605	23141	22721
	3	45932	38537	57777				24817	27808	26108				23232	32345	34933	22260	20585	20157	22463	22846	22642
	10	296794	332251	268917				58853	109348	194376				131140	246933	209977	23588	20563	19708	21547	23407	24367
	30	1211842	1103976	761561				838447	822475	898149				757670	759419	614487	23996	22305	21063	22981	23084	23809
	100	2034210	1907583	1873045				1920126	2123649	2354886				1628309	1548548	1574792	21738	20721	20566	22305	23830	23705
	Peptide (nM)	VKU19 #12-3 TCR
		NF9			NF9-5W			NF9-5I			NF9-5T			NF9-5V			NF9-5R			NF9-6F
	0	11633	11925	11843	11633	11925	11843	11633	11925	11843				11633	11925	11843	11633	11925	11843	11633	11925	11843
	0.3	10661	12067	10937	11503	10182	11387	12373	12722	12236				12938	10723	8024	10913	10920	11196	11808	11646	10862
	1	11582	12955	11928	12117	10639	10567	11561	12856	13558				12192	11498	10107	11594	11011	11401	11893	12122	10440
	3	12931	22104	15439	12631	10873	11237	18672	21915	20312				25286	12748	13114	11272	10878	11039	11620	11967	11010
	10	76326	122019	110095	13773	11172	11430	120477	128392	74782				63062	61892	33262	11443	10660	11702	11337	11366	10792
	30	367506	417651	399833	15867	13514	15935	443178	442452	439342				381071	278150	234064	11650	10571	11079	11279	10664	10775
	100	756619	902013	773603	21430	25078	24544	739204	725227	757458				759528	675791	559752	10493	10388	10886	11390	11238	9966

## Sheet: Fig. 4A
NF9/Index												NF9/6F												NF9/5R												NF9/5Q												NF9/5M
Time (s)												Times (S)												Times (S)												Time (s)	Subtracted Fc=3-1_Y	Subtracted Fc=3-1_Y	Subtracted Fc=3-1_Y									Time (s)	Subtracted Fc=4-1_Y
-34.9		-0.474762										-35.1			-0.327324									-35.3	-0.742004	-0.868774										-32.3	1.31396	1.25977	1.20361									-32.5	1.14697
-34.8	-0.520195	-0.480621										-35		-0.608986	-0.356621	-0.505096								-35.2	-0.622864	-0.788696										-32.2	1.17529	1.39844	1.22314									-32.4	1.18799
-34.7	-0.529961	-0.482574										-34.9	-0.462662	-0.470314	-0.376152	-0.454315								-35.1	-0.601379	-0.767212	-0.538879									-32.1	1.22412	1.38867	1.26221									-32.3	1.17822
-34.6	-0.508476	-0.480621										-34.8	-0.372818	-0.528908	-0.366386	-0.4133								-35	-0.572083	-0.747681	-0.519348									-32	1.23389	1.38867	1.32275									-32.2	1.19775
-34.5	-0.481133	-0.46109										-34.7	-0.302505	-0.519142	-0.327324	-0.4133								-34.9	-0.591614	-0.747681	-0.548645									-31.9	1.23389	1.34961	1.34229									-32.1	1.20752
-34.4	-0.469414	-0.443512	-0.319084									-34.6	-0.322037	-0.519142	-0.33709	-0.425018								-34.8	-0.562317	-0.747681	-0.519348									-31.8	1.25537	1.33984	1.35205	1.5459								-32	1.20752
-34.3	-0.461601	-0.433357	-0.358147									-34.5	-0.322037	-0.51133	-0.327324	-0.393768								-34.7	-0.552551	-0.726196	-0.509583	-0.573364								-31.7	1.2749	1.30859	1.37354	1.49512								-31.9	1.21729
-34.2	-0.463554	-0.423981	-0.348381									-34.4	-0.322037	-0.495705	-0.348808	-0.380096								-34.6	-0.556458	-0.702759	-0.488098	-0.55188								-31.6	1.2749	1.28906	1.37354	1.48535								-31.8	1.22705
-34.1	-0.469414	-0.420074	-0.35424									-34.3	-0.327896	-0.462502	-0.374199	-0.419159								-34.5	-0.562317	-0.696899	-0.509583	-0.58313	-0.578979							-31.5	1.2749	1.2793	1.35205	1.45605	1.29443	1.39844	1.3584					-31.7	1.21729
-34	-0.459648	-0.412262	-0.352287	-0.598808	-0.342293							-34.2	-0.322037	-0.44297	-0.383965	-0.421112								-34.4	-0.556458	-0.677368	-0.509583	-0.58313	-0.569214							-31.4	1.28467	1.26953	1.35205	1.46582	1.41357	1.36914	1.31934					-31.6	1.19775
-33.9	-0.438164	-0.412262	-0.362053	-0.479668	-0.301666							-34.1	-0.327896	-0.427345	-0.380058	-0.419159								-34.3	-0.552551	-0.673462	-0.536926	-0.58313	-0.578979							-31.3	1.37988	1.30029	1.34033	1.47559	1.40381	1.33984	1.31934					-31.5	1.17822
-33.8	-0.44207	-0.414215	-0.32885	-0.426933	-0.379013	-0.417976	-0.28067					-34	-0.322037	-0.416801	-0.391777	-0.425018								-34.2	-0.568176	-0.643005	-0.579895	-0.592896	-0.588745							-31.2	1.41113	1.32617	1.30762	1.49512	1.36475	1.32031	1.27832					-31.4	1.19238
-33.7	-0.44207	-0.422028	-0.346428	-0.450371	-0.338387	-0.341805	-0.390045					-33.9	-0.325943	-0.419533	-0.395683	-0.434784								-34.1	-0.566223	-0.648071	-0.579895	-0.573364	-0.598511	-0.681152	-0.758057					-31.1	1.37695	1.32813	1.27588	1.47559	1.35303	1.32031	1.29785	1.15723				-31.3	1.28027
-33.6	-0.451836	-0.412262	-0.338615	-0.436699	-0.338387	-0.40274	-0.401764					-33.8	-0.337662	-0.41172	-0.387871	-0.434784								-34	-0.566223	-0.636353	-0.574036	-0.587036	-0.598511	-0.560059	-0.726807					-31	1.37256	1.32227	1.27002	1.46582	1.34326	1.33008	1.27832	1.18652				-31.2	1.28516
-33.5	-0.449883	-0.402496	-0.344475	-0.421074	-0.328621	-0.421883	-0.434967					-33.7	-0.327896	-0.415627	-0.397636	-0.44455	-0.447365	-0.454292						-33.9	-0.556458	-0.632446	-0.581848	-0.598755	-0.652405	-0.620605	-0.748291	-0.635437				-30.9	1.36475	1.29883	1.25439	1.45605	1.31396	1.33008	1.27832	1.14746	1.22168			-31.1	1.229
-33.4	-0.44207	-0.394684	-0.32885	-0.409355	-0.330574	-0.435555	-0.454498	-0.494469				-33.6	-0.327896	-0.405861	-0.389046	-0.440643	-0.437599	-0.442574	-0.432434	-0.433311				-33.8	-0.552551	-0.632446	-0.587708	-0.606567	-0.675476	-0.640137	-0.748291	-0.656921				-30.8	1.34717	1.32227	1.24463	1.36084	1.2749	1.33008	1.26855	1.12793	1.19238			-31	1.23682
-33.3	-0.449883	-0.40406	-0.33432	-0.397636	-0.330574	-0.416023	-0.425201	-0.48275				-33.5	-0.322037	-0.400002	-0.36834	-0.434784	-0.418068	-0.432808	-0.471497	-0.48214				-33.7	-0.542786	-0.618774	-0.575989	-0.608521	-0.661011	-0.640137	-0.726807	-0.686218	-0.761902			-30.7	1.32764	1.31836	1.22314	1.33691	1.26318	1.32031	1.26855	1.16699	1.25293			-30.9	1.2251
-33.2	-0.439728	-0.392731	-0.313225	-0.387871	-0.337997	-0.443367	-0.427155	-0.486656	-0.460739			-33.4	-0.343521	-0.405861	-0.366386	-0.436737	-0.437599	-0.432808	-0.481262	-0.51339				-33.6	-0.552551	-0.622681	-0.579895	-0.622192	-0.657104	-0.659668	-0.717041	-0.666687	-0.84198			-30.6	1.31787	1.31787	1.19385	1.31934	1.24365	1.32031	1.24902	1.16699	1.24121	1.0874	1.07568	-30.8	1.20557
-33.1	-0.428398	-0.384918	-0.307365	-0.378105	-0.338387	-0.427353	-0.419342	-0.459312	-0.509567			-33.3	-0.353287	-0.396095	-0.36248	-0.430878	-0.437599	-0.423042	-0.471497	-0.523155				-33.5	-0.546692	-0.612915	-0.567017	-0.631958	-0.647339	-0.671387	-0.711182	-0.695984	-0.781433	-0.864929		-30.5	1.3042	1.32031	1.1665	1.30811	1.21826	1.26953	1.20068	1.16699	1.24121	1.03662	0.98584	-30.7	1.18604
-33	-0.428398	-0.384918	-0.305412	-0.376152	-0.344246	-0.41407	-0.401764	-0.423767	-0.518944			-33.2	-0.34938	-0.38633	-0.352715	-0.430878	-0.473534	-0.430855	-0.461731	-0.532921				-33.4	-0.542786	-0.603149	-0.546692	-0.622192	-0.643433	-0.692078	-0.69751	-0.695984	-0.761902	-0.755554		-30.4	1.29443	1.32813	1.15283	1.28809	1.18896	1.21729	1.15527	1.17676	1.21191	1.06787	0.976074	-30.6	1.16846
-32.9	-0.418633	-0.382965	-0.305412	-0.36834	-0.359871	-0.394539	-0.399811	-0.426498	-0.472458	-0.685326	-0.451424	-33.1	-0.353287	-0.392189	-0.356621	-0.430878	-0.528618	-0.451164	-0.457825	-0.542686	-0.494133	-0.640285		-33.3	-0.546692	-0.609009	-0.538879	-0.631958	-0.633667	-0.706543	-0.709229	-0.70575	-0.761902	-0.76532	-0.432129	-30.3	1.28467	1.3125	1.16064	1.28613	1.1582	1.18359	1.10498	1.16699	1.21191	1.05811	0.966309	-30.5	1.15869
-32.8	-0.418633	-0.375153	-0.2976	-0.374199	-0.359871	-0.378914	-0.391998	-0.433533	-0.48027	-0.684937	-0.53228	-33	-0.359146	-0.39727	-0.366386	-0.430878	-0.521584	-0.487495	-0.451965	-0.536827	-0.472649	-0.579739		-33.2	-0.535767	-0.60199	-0.53302	-0.626099	-0.626648	-0.69873	-0.689697	-0.692078	-0.732605	-0.79657	-0.512207	-30.2	1.2749	1.30859	1.14307	1.28174	1.16113	1.16016	1.09668	1.16699	1.20215	1.03662	0.976074	-30.4	1.13721
-32.7	-0.412773	-0.375153	-0.307365	-0.366386	-0.350105	-0.376961	-0.399811	-0.431969	-0.458786	-0.598999	-0.693611	-32.9	-0.348602	-0.396095	-0.372246	-0.432053	-0.507912	-0.485542	-0.469543	-0.511436	-0.494133	-0.589504		-33.1	-0.534973	-0.591431	-0.53302	-0.631958	-0.606323	-0.708496	-0.689697	-0.670593	-0.722839	-0.786804	-0.502441	-30.1	1.26514	1.29297	1.14111	1.25928	1.16357	1.16602	1.08887	1.13574	1.19238	1.04639	0.966309	-30.3	1.12744
-32.6	-0.428398	-0.382965	-0.315178	-0.356621	-0.359871	-0.367195	-0.389656	-0.430016	-0.458786	-0.577904	-0.709236	-32.8	-0.347427	-0.390236	-0.366386	-0.426971	-0.509865	-0.497261	-0.459778	-0.49894	-0.494133	-0.609035	-0.484993	-33	-0.525208	-0.59729	-0.529114	-0.641724	-0.614136	-0.702637	-0.685791	-0.671387	-0.686523	-0.775085	-0.502441	-30	1.26514	1.28125	1.14307	1.2373	1.16553	1.16016	1.07715	1.08545	1.18262	1.04639	0.95459	-30.2	1.12744
-32.5	-0.418633	-0.373199	-0.307365	-0.346855	-0.352058	-0.369148	-0.388092	-0.414391	-0.456833	-0.548607	-0.681892	-32.7	-0.347427	-0.390236	-0.372246	-0.421112	-0.504005	-0.512886	-0.459778	-0.49659	-0.484367	-0.628567	-0.44593	-32.9	-0.515442	-0.59729	-0.538879	-0.628052	-0.621948	-0.693665	-0.681885	-0.683472	-0.668152	-0.736816	-0.512207	-29.9	1.25537	1.27197	1.1333	1.21777	1.15381	1.1582	1.07715	1.07666	1.12646	1.03662	0.966309	-30.1	1.11768
-32.4	-0.418633	-0.365387	-0.315178	-0.348808	-0.352058	-0.376961	-0.390045	-0.422203	-0.44902	-0.572044	-0.677986	-32.6	-0.337662	-0.38633	-0.370293	-0.411346	-0.504005	-0.500389	-0.47345	-0.510658	-0.472649	-0.588722	-0.424446	-32.8	-0.517395	-0.591431	-0.53302	-0.628052	-0.612183	-0.688965	-0.677979	-0.681152	-0.681824	-0.687988	-0.512207	-29.8	1.24756	1.25781	1.1333	1.20605	1.15186	1.13281	1.07715	1.06201	1.15088	1.02686	0.966309	-30	1.10791
-32.3	-0.418633	-0.363434	-0.309319	-0.348419	-0.352058	-0.378914	-0.390045	-0.42025	-0.458786	-0.564232	-0.677986	-32.5	-0.337662	-0.390236	-0.382011	-0.419159	-0.489555	-0.485542	-0.479309	-0.509483	-0.460152	-0.528175	-0.41468	-32.7	-0.519348	-0.587524	-0.538879	-0.628052	-0.602417	-0.679199	-0.681885	-0.680359	-0.662292	-0.657898	-0.641479	-29.7	1.25342	1.25781	1.14111	1.17871	1.12842	1.12891	1.06738	1.02441	1.15918	1.00732	0.95459	-29.9	1.09619
-32.2	-0.408867	-0.353668	-0.326897	-0.344902	-0.352058	-0.386337	-0.38028	-0.400719	-0.44902	-0.554466	-0.668221	-32.4	-0.335709	-0.390236	-0.376152	-0.421112	-0.468849	-0.475777	-0.483215	-0.495811	-0.427727	-0.507473	-0.385384	-32.6	-0.517395	-0.599243	-0.53302	-0.618286	-0.592651	-0.671387	-0.687744	-0.664734	-0.652527	-0.667664	-0.736816	-29.6	1.24756	1.25781	1.13135	1.17676	1.10547	1.11914	1.05957	1.02637	1.1416	1.02832	0.960449	-29.8	1.09033
-32.1	-0.401054	-0.355621	-0.32885	-0.33709	-0.350105	-0.384773	-0.378326	-0.392517	-0.450974	-0.554466	-0.677986	-32.3	-0.34938	-0.396095	-0.382011	-0.425018	-0.461037	-0.473824	-0.489075	-0.493858	-0.433586	-0.497707	-0.465073	-32.5	-0.517395	-0.593384	-0.544739	-0.617126	-0.588745	-0.675293	-0.693604	-0.656921	-0.646667	-0.669617	-0.744629	-29.5	1.24561	1.24805	1.12158	1.16699	1.09326	1.0918	1.05762	1.02832	1.10645	1.0498	0.944824	-29.7	1.08643
-32	-0.410431	-0.351326	-0.326897	-0.33709	-0.339951	-0.375008	-0.370514	-0.390953	-0.458786	-0.560326	-0.658455	-32.2	-0.339615	-0.38633	-0.376152	-0.430878	-0.46299	-0.479683	-0.492981	-0.499718	-0.453117	-0.515285	-0.60804	-32.4	-0.507629	-0.583618	-0.542786	-0.610474	-0.588745	-0.665527	-0.692444	-0.660828	-0.652527	-0.675476	-0.756348	-29.4	1.23584	1.23047	1.11182	1.16699	1.08301	1.07227	1.03809	1.03613	1.08301	1.03857	0.911621	-29.6	1.07861
-31.9	-0.408867	-0.343903	-0.32885	-0.340996	-0.342682	-0.365242	-0.370514	-0.381187	-0.458786	-0.546654	-0.650253	-32.1	-0.339615	-0.390236	-0.382011	-0.417206	-0.453224	-0.469917	-0.489075	-0.495811	-0.462883	-0.509426	-0.609993	-32.3	-0.507629	-0.589478	-0.548645	-0.596802	-0.588745	-0.661621	-0.681885	-0.654968	-0.646667	-0.685242	-0.754395	-29.3	1.2168	1.22656	1.104	1.15527	1.07568	1.05273	1.02832	1.03613	1.07373	1.0293	0.878906	-29.5	1.06885
-31.8	-0.399101	-0.341949	-0.326897	-0.346855	-0.349716	-0.367195	-0.360359	-0.381187	-0.448631	-0.564232	-0.646736	-32	-0.339615	-0.396095	-0.376152	-0.410568	-0.443459	-0.473824	-0.488297	-0.486046	-0.468742	-0.519192	-0.627571	-32.2	-0.497864	-0.583618	-0.542786	-0.587036	-0.598511	-0.655762	-0.681885	-0.635437	-0.636902	-0.685242	-0.754395	-29.2	1.22363	1.21875	1.09229	1.1377	1.06396	1.04102	1.01855	1.03027	1.06152	0.991699	0.839355	-29.4	1.05664
-31.7	-0.401054	-0.334137	-0.32885	-0.348808	-0.34034	-0.359383	-0.358795	-0.371422	-0.439255	-0.554466	-0.631111	-31.9	-0.339615	-0.38633	-0.371468	-0.409393	-0.443459	-0.469917	-0.487122	-0.469643	-0.462883	-0.528957	-0.629524	-32.1	-0.503723	-0.573853	-0.538879	-0.588989	-0.592651	-0.661621	-0.672119	-0.630371	-0.642761	-0.683289	-0.744629	-29.1	1.22607	1.19922	1.09033	1.12598	1.06396	1.03125	1.01074	1.02637	1.06152	0.962402	0.82373	-29.3	1.0498
-31.6	-0.408867	-0.341949	-0.326508	-0.346855	-0.34034	-0.369148	-0.360748	-0.361656	-0.44902	-0.546654	-0.627205	-31.8	-0.333755	-0.390236	-0.376152	-0.399628	-0.437599	-0.473824	-0.487122	-0.478233	-0.478508	-0.53091	-0.629524	-32	-0.496704	-0.569946	-0.542786	-0.596802	-0.581726	-0.664368	-0.672119	-0.631531	-0.636902	-0.681335	-0.729004	-29	1.21436	1.19922	1.07471	1.11816	1.06201	1.01953	0.991211	1.02441	1.05176	0.931152	0.790527	-29.2	1.04932
-31.5	-0.399101	-0.332184	-0.317131	-0.335136	-0.348152	-0.367195	-0.370514	-0.363609	-0.447067	-0.554466	-0.609627	-31.7	-0.338837	-0.381645	-0.382011	-0.401581	-0.447365	-0.478905	-0.487122	-0.480186	-0.468742	-0.532864	-0.619759	-31.9	-0.495911	-0.566833	-0.548645	-0.592896	-0.584045	-0.663574	-0.66626	-0.631531	-0.627136	-0.698914	-0.719238	-28.9	1.21436	1.18945	1.07275	1.12402	1.04443	1.00977	0.989258	1.0166	1.04736	0.92334	0.76709	-29.1	1.04932
-31.4	-0.399101	-0.334137	-0.324944	-0.326935	-0.338387	-0.365242	-0.368561	-0.363609	-0.437302	-0.552513	-0.61158	-31.6	-0.337662	-0.38047	-0.385918	-0.401581	-0.447365	-0.479683	-0.489075	-0.480186	-0.472649	-0.534817	-0.617805	-31.8	-0.486145	-0.558228	-0.553345	-0.596802	-0.581726	-0.663574	-0.662354	-0.621765	-0.625977	-0.689148	-0.716125	-28.8	1.20459	1.17969	1.06299	1.1084	1.03467	1	0.977539	1.01611	1.03223	0.91748	0.755371	-29	1.0376
-31.3	-0.389336	-0.334137	-0.317131	-0.315605	-0.342293	-0.349617	-0.370514	-0.365562	-0.427536	-0.544312	-0.609627	-31.5	-0.337662	-0.376564	-0.378105	-0.391815	-0.45713	-0.469917	-0.485168	-0.470421	-0.480461	-0.534817	-0.60804	-31.7	-0.492004	-0.562134	-0.548645	-0.581177	-0.586792	-0.653809	-0.652588	-0.621765	-0.621277	-0.685242	-0.687988	-28.7	1.19482	1.16797	1.06104	1.11426	1.0249	0.990234	0.967773	1.00879	1.03027	0.897949	0.745605	-28.9	1.0376
-31.2	-0.389336	-0.332184	-0.313225	-0.317558	-0.34034	-0.35704	-0.360748	-0.375328	-0.427536	-0.544701	-0.609627	-31.4	-0.341568	-0.38047	-0.372246	-0.387909	-0.453224	-0.460152	-0.479309	-0.470421	-0.480461	-0.550442	-0.611164	-31.6	-0.495911	-0.558228	-0.552551	-0.578064	-0.596558	-0.644043	-0.641663	-0.621765	-0.621277	-0.691101	-0.691895	-28.6	1.19482	1.16797	1.04346	1.10645	1.01514	0.990234	0.967773	0.999023	1.02246	0.880371	0.743652	-28.8	1.02783
-31.1	-0.391289	-0.332184	-0.305412	-0.307793	-0.34034	-0.347664	-0.360748	-0.372986	-0.429489	-0.542747	-0.601814	-31.3	-0.347427	-0.376564	-0.376152	-0.371506	-0.44268	-0.460152	-0.469543	-0.460655	-0.469917	-0.546535	-0.596321	-31.5	-0.486145	-0.552368	-0.548645	-0.567505	-0.590698	-0.640137	-0.640869	-0.612	-0.625183	-0.675476	-0.680176	-28.5	1.18506	1.16797	1.0415	1.09668	1.01514	0.980469	0.958008	0.999023	1.0127	0.866699	0.743652	-28.7	1.01807
-31	-0.398712	-0.322418	-0.307365	-0.298027	-0.34034	-0.355476	-0.360748	-0.363609	-0.437302	-0.542747	-0.599472	-31.2	-0.337662	-0.376564	-0.382011	-0.374237	-0.440331	-0.464058	-0.468765	-0.460655	-0.472649	-0.542629	-0.594368	-31.4	-0.486145	-0.552368	-0.536926	-0.557739	-0.580933	-0.649902	-0.646729	-0.612	-0.615417	-0.67041	-0.67627	-28.4	1.16553	1.16748	1.03955	1.08691	1.01318	0.978516	0.958008	0.999023	0.995117	0.858887	0.743652	-28.6	1.01807
-30.9	-0.399101	-0.322418	-0.305412	-0.298027	-0.342293	-0.355476	-0.350983	-0.371422	-0.429489	-0.532982	-0.588142	-31.1	-0.339615	-0.38047	-0.376152	-0.380096	-0.44268	-0.473824	-0.46759	-0.454796	-0.472649	-0.526222	-0.596321	-31.3	-0.488098	-0.558228	-0.53302	-0.557739	-0.588745	-0.655762	-0.646729	-0.608093	-0.615417	-0.66571	-0.672363	-28.3	1.17529	1.16016	1.05127	1.07715	1.02295	0.970703	0.956055	0.989258	0.981445	0.847168	0.733887	-28.5	1.01807
-30.8	-0.389336	-0.312653	-0.307365	-0.286308	-0.34034	-0.345711	-0.350594	-0.361656	-0.439255	-0.534935	-0.582283	-31	-0.329849	-0.390236	-0.382011	-0.370331	-0.435646	-0.469917	-0.461731	-0.454796	-0.478508	-0.528957	-0.580696	-31.2	-0.478333	-0.567993	-0.529114	-0.547974	-0.582886	-0.640137	-0.640869	-0.608093	-0.605652	-0.669617	-0.666504	-28.2	1.16553	1.15039	1.0415	1.06543	1.01514	0.953125	0.950195	0.989258	0.97168	0.835449	0.741699	-28.4	1.0083
-30.7	-0.389336	-0.30484	-0.315178	-0.268341	-0.332527	-0.345711	-0.339264	-0.361656	-0.429489	-0.532982	-0.597908	-30.9	-0.329849	-0.38633	-0.372246	-0.360565	-0.435646	-0.466011	-0.471497	-0.459877	-0.478508	-0.534817	-0.584602	-31.1	-0.474426	-0.562134	-0.53302	-0.547974	-0.582886	-0.64209	-0.631104	-0.61084	-0.611511	-0.659851	-0.666504	-28.1	1.15576	1.15039	1.03174	1.06543	1.00732	0.941406	0.938477	0.989258	0.961914	0.845215	0.726074	-28.3	0.998535
-30.6	-0.377617	-0.314217	-0.305412	-0.26873	-0.34034	-0.335945	-0.341217	-0.353844	-0.431442	-0.523216	-0.597908	-30.8	-0.333755	-0.38633	-0.371468	-0.360565	-0.43174	-0.454292	-0.477356	-0.452843	-0.468742	-0.534817	-0.580696	-31	-0.477173	-0.562134	-0.538879	-0.532349	-0.57312	-0.635071	-0.621338	-0.60614	-0.605652	-0.650085	-0.672363	-28	1.13672	1.15039	1.01416	1.05566	0.993652	0.9375	0.936523	0.99707	0.959961	0.835449	0.724121	-28.2	0.98877
-30.5	-0.367851	-0.310699	-0.306976	-0.276543	-0.342293	-0.335945	-0.347076	-0.361656	-0.438866	-0.513451	-0.590096	-30.7	-0.338837	-0.376564	-0.376152	-0.370331	-0.43174	-0.459373	-0.46759	-0.458702	-0.468742	-0.525051	-0.57093	-30.9	-0.476379	-0.552368	-0.53302	-0.517517	-0.569214	-0.640137	-0.623291	-0.610046	-0.611511	-0.655945	-0.67511	-27.9	1.13428	1.14063	0.992676	1.06348	0.983887	0.931641	0.920898	0.989258	0.952148	0.84668	0.722168	-28.1	0.976563
-30.4	-0.349884	-0.293121	-0.307365	-0.266777	-0.342293	-0.32618	-0.339264	-0.361656	-0.427536	-0.513451	-0.597908	-30.6	-0.337662	-0.38633	-0.385918	-0.370331	-0.42588	-0.462105	-0.46759	-0.458702	-0.472649	-0.519192	-0.574837	-30.8	-0.466614	-0.554321	-0.53302	-0.512817	-0.563354	-0.634277	-0.613525	-0.600281	-0.605652	-0.650085	-0.664551	-27.8	1.11279	1.12158	0.984863	1.05566	0.974121	0.927734	0.928711	0.979492	0.950195	0.839355	0.724121	-28	0.967285
-30.3	-0.350273	-0.295074	-0.317131	-0.266777	-0.352058	-0.328133	-0.341217	-0.351891	-0.427536	-0.505638	-0.588142	-30.5	-0.337662	-0.376564	-0.383965	-0.356659	-0.421974	-0.467964	-0.457825	-0.448936	-0.478508	-0.525051	-0.581867	-30.7	-0.466614	-0.544556	-0.522095	-0.516724	-0.569214	-0.634277	-0.613525	-0.600281	-0.595886	-0.64032	-0.67627	-27.7	1.10303	1.09961	0.973145	1.06543	0.966309	0.919922	0.926758	0.979492	0.942383	0.82959	0.722168	-27.9	0.95752
-30.2	-0.346367	-0.293121	-0.321037	-0.266777	-0.350105	-0.330086	-0.34903	-0.353844	-0.41777	-0.503296	-0.590096	-30.4	-0.337662	-0.382423	-0.376152	-0.351974	-0.412209	-0.469917	-0.457825	-0.452843	-0.482414	-0.515285	-0.57093	-30.6	-0.460754	-0.550415	-0.527161	-0.516724	-0.563354	-0.634277	-0.612366	-0.60614	-0.59198	-0.64032	-0.674316	-27.6	1.08545	1.08789	0.973145	1.04785	0.972168	0.902344	0.918945	0.967773	0.94043	0.827637	0.714355	-27.8	0.945801
-30.1	-0.340508	-0.283356	-0.307365	-0.266777	-0.352058	-0.330086	-0.337311	-0.343689	-0.41777	-0.501732	-0.58033	-30.3	-0.333755	-0.387505	-0.385918	-0.3508	-0.414162	-0.469917	-0.459778	-0.458702	-0.478508	-0.515285	-0.578743	-30.5	-0.450989	-0.553162	-0.527161	-0.516724	-0.569214	-0.624512	-0.611572	-0.600281	-0.584961	-0.630554	-0.674316	-27.5	1.06396	1.07813	0.963379	1.03613	0.974121	0.910156	0.918945	0.96582	0.930664	0.825684	0.720215	-27.7	0.943848
-30	-0.34832	-0.283356	-0.307365	-0.266777	-0.352058	-0.335556	-0.331062	-0.342125	-0.41777	-0.491966	-0.58033	-30.2	-0.325943	-0.382423	-0.391777	-0.354706	-0.418068	-0.469917	-0.449234	-0.448936	-0.480461	-0.515285	-0.590462	-30.4	-0.436157	-0.546509	-0.519348	-0.506958	-0.578979	-0.614746	-0.607666	-0.602234	-0.584167	-0.636414	-0.680176	-27.4	1.0542	1.06836	0.955566	1.03613	0.966309	0.900391	0.918945	0.958008	0.922852	0.835449	0.716309	-27.6	0.936035
-29.9	-0.338554	-0.27359	-0.315178	-0.255058	-0.363777	-0.32618	-0.329498	-0.342125	-0.408005	-0.482201	-0.570175	-30.1	-0.319305	-0.376564	-0.385918	-0.360565	-0.414162	-0.469917	-0.448059	-0.45089	-0.474602	-0.509426	-0.580696	-30.3	-0.441223	-0.532837	-0.507629	-0.506958	-0.578979	-0.614746	-0.595947	-0.58075	-0.574402	-0.629395	-0.674316	-27.3	1.05225	1.04883	0.941895	1.0166	0.962402	0.880859	0.90918	0.948242	0.911133	0.835449	0.712402	-27.5	0.92627
-29.8	-0.332695	-0.261482	-0.307365	-0.246857	-0.361435	-0.316414	-0.327545	-0.334312	-0.409958	-0.486107	-0.568611	-30	-0.322037	-0.38047	-0.395683	-0.3508	-0.418068	-0.460152	-0.451965	-0.45089	-0.469917	-0.516457	-0.584602	-30.2	-0.429504	-0.528931	-0.517395	-0.497192	-0.582886	-0.60498	-0.601807	-0.582703	-0.564636	-0.628601	-0.674316	-27.2	1.03662	1.03906	0.932129	1.00879	0.95459	0.880859	0.901367	0.948242	0.901367	0.819824	0.70459	-27.4	0.918457
-29.7	-0.299103	-0.250153	-0.317131	-0.247246	-0.352058	-0.316414	-0.319733	-0.342125	-0.41777	-0.493919	-0.558846	-29.9	-0.32399	-0.396095	-0.401543	-0.3508	-0.414162	-0.460152	-0.453918	-0.440346	-0.468742	-0.50552	-0.580696	-30.1	-0.431458	-0.532837	-0.511536	-0.481567	-0.578979	-0.60498	-0.588135	-0.581543	-0.554871	-0.618835	-0.664551	-27.1	1.01514	1.0293	0.939941	0.989258	0.935059	0.863281	0.887695	0.938477	0.90918	0.808105	0.694824	-27.3	0.924316
-29.6	-0.297539	-0.240387	-0.315178	-0.249199	-0.361824	-0.316414	-0.319733	-0.342125	-0.407616	-0.484154	-0.558846	-29.8	-0.322037	-0.38633	-0.387871	-0.354706	-0.418068	-0.460152	-0.438293	-0.429405	-0.468742	-0.50552	-0.580696	-30	-0.437317	-0.523071	-0.519348	-0.476501	-0.588745	-0.61084	-0.592041	-0.570984	-0.556824	-0.618835	-0.666504	-27	1.01318	1.0293	0.941895	0.987305	0.91748	0.851563	0.87793	0.928711	0.901367	0.815918	0.692383	-27.2	0.914551
-29.5	-0.291679	-0.222809	-0.313225	-0.247246	-0.359871	-0.306648	-0.31778	-0.332359	-0.408005	-0.484154	-0.54908	-29.7	-0.31813	-0.38633	-0.383186	-0.3508	-0.418068	-0.454292	-0.4422	-0.429405	-0.468742	-0.50552	-0.580696	-29.9	-0.427551	-0.523071	-0.519348	-0.475708	-0.588745	-0.61084	-0.586182	-0.570984	-0.556824	-0.614929	-0.666504	-26.9	1.00537	1.01953	0.932129	0.987305	0.915527	0.851563	0.87793	0.936523	0.891602	0.817871	0.685059	-27.1	0.906738
-29.4	-0.268242	-0.220467	-0.295258	-0.247246	-0.352058	-0.306648	-0.309967	-0.334312	-0.415817	-0.474388	-0.551033	-29.6	-0.31813	-0.38633	-0.382011	-0.354706	-0.418068	-0.464058	-0.448059	-0.433311	-0.468742	-0.509426	-0.580696	-29.8	-0.409973	-0.513306	-0.523254	-0.471802	-0.591492	-0.607727	-0.581116	-0.567078	-0.552917	-0.620789	-0.655579	-26.8	0.993652	1.00781	0.932129	0.968262	0.88623	0.839844	0.858887	0.920898	0.881836	0.808105	0.675293	-27	0.89502
-29.3	-0.26004	-0.199371	-0.295647	-0.23748	-0.357918	-0.296494	-0.309578	-0.342125	-0.408005	-0.476341	-0.54908	-29.5	-0.296646	-0.37188	-0.385918	-0.3508	-0.414162	-0.465233	-0.444153	-0.439171	-0.468742	-0.50552	-0.580696	-29.7	-0.387329	-0.506287	-0.507629	-0.465942	-0.586792	-0.593262	-0.580322	-0.570984	-0.556824	-0.620789	-0.654785	-26.7	1.00146	0.998047	0.922363	0.96582	0.874512	0.822266	0.866211	0.928711	0.881836	0.79834	0.683105	-26.9	0.887207
-29.2	-0.256523	-0.17984	-0.2976	-0.239433	-0.34034	-0.29493	-0.306061	-0.332359	-0.396286	-0.481812	-0.560799	-29.4	-0.27829	-0.362892	-0.374199	-0.346115	-0.408302	-0.448433	-0.437515	-0.429405	-0.468742	-0.50552	-0.579914	-29.6	-0.386536	-0.495728	-0.492798	-0.456177	-0.586792	-0.595215	-0.576416	-0.561218	-0.555664	-0.611023	-0.64502	-26.6	0.993652	0.988281	0.922363	0.956055	0.864746	0.800781	0.856445	0.911133	0.87207	0.788574	0.675293	-26.8	0.879395
-29.1	-0.244804	-0.156013	-0.301506	-0.23748	-0.330574	-0.285164	-0.290436	-0.334312	-0.388474	-0.464622	-0.558846	-29.3	-0.277115	-0.353127	-0.36248	-0.321503	-0.418068	-0.450386	-0.426575	-0.429405	-0.462883	-0.495754	-0.568977	-29.5	-0.368958	-0.476196	-0.482239	-0.446411	-0.592651	-0.585449	-0.57251	-0.561218	-0.56073	-0.611023	-0.64502	-26.5	0.993652	0.987793	0.912598	0.944336	0.85498	0.791016	0.84668	0.889648	0.862305	0.778809	0.665527	-26.7	0.877441
-29	-0.222931	-0.0876541	-0.285881	-0.229668	-0.328621	-0.279305	-0.290436	-0.332359	-0.388474	-0.472435	-0.560799	-29.2	-0.267349	-0.347267	-0.358574	-0.291428	-0.418068	-0.450386	-0.434387	-0.433311	-0.468742	-0.495754	-0.57093	-29.4	-0.341614	-0.462524	-0.488098	-0.442505	-0.588745	-0.585449	-0.562744	-0.557312	-0.549011	-0.607117	-0.64502	-26.4	0.993652	0.971191	0.912598	0.93457	0.845215	0.771484	0.836914	0.868164	0.852539	0.76709	0.655762	-26.6	0.867676
-28.9	-0.186211	-0.0567932	-0.274162	-0.23748	-0.312996	-0.246101	-0.28067	-0.336266	-0.388474	-0.472435	-0.558846	-29.1	-0.236099	-0.332817	-0.342949	-0.255096	-0.423149	-0.450386	-0.428528	-0.439171	-0.469917	-0.49966	-0.57093	-29.3	-0.336548	-0.455505	-0.47052	-0.436646	-0.577026	-0.575684	-0.547119	-0.561218	-0.545105	-0.604004	-0.650879	-26.3	0.983887	0.96875	0.902832	0.924316	0.835449	0.752441	0.827148	0.858398	0.84082	0.774902	0.67334	-26.5	0.867676
-28.8	-0.178398	-0.0173416	-0.26635	-0.225372	-0.312607	-0.250008	-0.28067	-0.336266	-0.378319	-0.472435	-0.560799	-29	-0.229462	-0.321877	-0.334358	-0.259003	-0.42588	-0.44062	-0.428528	-0.441124	-0.472649	-0.491066	-0.561165	-29.2	-0.329895	-0.435181	-0.462708	-0.444458	-0.57312	-0.575684	-0.543213	-0.551453	-0.52948	-0.605164	-0.64502	-26.2	0.976074	0.96875	0.902832	0.916992	0.813965	0.75	0.817383	0.84668	0.821289	0.776855	0.67334	-26.4	0.85791
-28.7	-0.170197	0.0396881	-0.262054	-0.21209	-0.266121	-0.255478	-0.280281	-0.33783	-0.376755	-0.458763	-0.56041	-28.9	-0.22438	-0.302345	-0.311699	-0.266815	-0.42588	-0.44062	-0.414856	-0.44503	-0.464836	-0.487942	-0.565071	-29.1	-0.304504	-0.427368	-0.456848	-0.448364	-0.563354	-0.564758	-0.532288	-0.557312	-0.525574	-0.60907	-0.650879	-26.1	0.964355	0.968262	0.893066	0.916992	0.813965	0.728516	0.827148	0.829102	0.811523	0.784668	0.657715	-26.3	0.855957
-28.6	-0.125664	0.177582	-0.2351	-0.176544	-0.250107	-0.236336	-0.28067	-0.303062	-0.366989	-0.433372	-0.560799	-28.8	-0.210709	-0.254692	-0.290215	-0.25119	-0.43174	-0.439842	-0.408997	-0.441124	-0.458977	-0.495754	-0.561165	-29	-0.277954	-0.365662	-0.443176	-0.43158	-0.557495	-0.563965	-0.519775	-0.551453	-0.515808	-0.599304	-0.64502	-26	0.95459	0.961426	0.893066	0.915039	0.812012	0.720703	0.827148	0.819336	0.801758	0.776855	0.655762	-26.2	0.836426
-28.5	-0.0569153	0.125626	-0.22924	-0.137871	-0.236824	-0.23243	-0.276764	-0.305016	-0.365036	-0.434937	-0.558846	-28.7	-0.186493	-0.194145	-0.260139	-0.25119	-0.437599	-0.428902	-0.408218	-0.44503	-0.45507	-0.485989	-0.565071	-28.9	-0.259583	-0.31488	-0.430298	-0.405396	-0.549683	-0.554199	-0.502197	-0.557312	-0.515808	-0.599304	-0.650879	-25.9	0.946777	0.949219	0.883301	0.907227	0.804199	0.726563	0.827148	0.805664	0.791992	0.765137	0.645996	-26.1	0.836426
-28.4	-0.00418	-0.1064	-0.199554	-0.139824	-0.227058	-0.203133	-0.265045	-0.314781	-0.347458	-0.423607	-0.556892	-28.6	-0.163834	-0.163673	-0.227715	-0.217209	-0.429787	-0.428902	-0.399231	-0.454796	-0.449211	-0.485989	-0.57093	-28.8	-0.245911	-0.275024	-0.411926	-0.367126	-0.528992	-0.526855	-0.502197	-0.557312	-0.504883	-0.57782	-0.64502	-25.8	0.942871	0.939453	0.875488	0.907227	0.802246	0.71875	0.817383	0.797852	0.782227	0.757324	0.655762	-26	0.824707
-28.3	-0.0592575	-0.290779	-0.174553	-0.14373	-0.219246	-0.177353	-0.245125	-0.322594	-0.347458	-0.423607	-0.537361	-28.5	-0.148209	-0.133598	-0.199593	-0.159393	-0.423927	-0.407417	-0.377747	-0.438393	-0.439445	-0.478176	-0.574837	-28.7	-0.221313	-0.244568	-0.394348	-0.342896	-0.491089	-0.505371	-0.502197	-0.532715	-0.506042	-0.570007	-0.646973	-25.7	0.935059	0.929688	0.86377	0.897461	0.794434	0.71875	0.817383	0.788086	0.764648	0.737793	0.645996	-25.9	0.818848
-28.2	-0.421761	-0.645859	-0.160492	-0.135918	-0.217293	-0.175789	-0.227936	-0.324547	-0.337692	-0.423607	-0.531502	-28.4	-0.131805	-0.0507813	-0.133186	-0.0836105	-0.423927	-0.389839	-0.367981	-0.41964	-0.439445	-0.466457	-0.580696	-28.6	-0.159973	-0.126221	-0.354126	-0.358521	-0.482117	-0.51123	-0.492432	-0.522156	-0.506042	-0.559082	-0.645813	-25.6	0.92334	0.929688	0.852051	0.885742	0.784668	0.71875	0.816895	0.77832	0.758789	0.720215	0.653809	-25.8	0.816895
-28.1	-0.663551	-0.871635	-0.101898	-0.126152	-0.195419	-0.171883	-0.216217	-0.328064	-0.339256	-0.413841	-0.539314	-28.3	-0.0739899	0.0433578	-0.141388	-0.0109558	-0.410255	-0.38398	-0.367981	-0.423546	-0.428902	-0.475441	-0.580696	-28.5	-0.102173	-0.0621338	-0.325989	-0.350708	-0.465698	-0.498352	-0.481506	-0.51825	-0.500183	-0.560242	-0.641113	-25.5	0.92334	0.917969	0.852051	0.885742	0.784668	0.718262	0.77832	0.768555	0.750977	0.708496	0.644043	-25.7	0.82666
-28	-0.819412	-0.894295	-0.0464249	-0.115997	-0.166512	-0.142586	-0.198639	-0.301109	-0.337692	-0.413841	-0.529549	-28.2	-0.0146179	-0.0605469	-0.275368	-0.12072	-0.408302	-0.375389	-0.369934	-0.433311	-0.427727	-0.47427	-0.581867	-28.4	-0.0494385	-0.208252	-0.303345	-0.337036	-0.455933	-0.483887	-0.486572	-0.528015	-0.486511	-0.550476	-0.64502	-25.4	0.913574	0.917969	0.842285	0.875977	0.774902	0.730469	0.749023	0.749023	0.741211	0.708496	0.632324	-25.6	0.82666
-27.9	-0.892853	-0.786484	-0.217911	-0.0519333	-0.130577	-0.118759	-0.178719	-0.299156	-0.313866	-0.413841	-0.52916	-28.1	0.0342102	-0.264847	-0.449593	-0.340645	-0.387993	-0.358589	-0.369156	-0.429405	-0.427727	-0.464504	-0.584602	-28.3	-0.277161	-0.384766	-0.209595	-0.327271	-0.442261	-0.472168	-0.474854	-0.531921	-0.476746	-0.54071	-0.63916	-25.3	0.911621	0.898438	0.83252	0.856445	0.774902	0.730469	0.727539	0.745117	0.731445	0.708496	0.632324	-25.5	0.816895
-27.8	-0.830353	-0.659531	-0.324554	-0.00428	-0.0454178	-0.083992	-0.171295	-0.287437	-0.255661	-0.404076	-0.525642	-28	-0.0974274	-0.492973	-0.753494	-0.56369	-0.355568	-0.350777	-0.362122	-0.433311	-0.425774	-0.464504	-0.580696	-28.2	-0.583435	-0.656677	-0.271667	-0.281189	-0.430542	-0.452637	-0.449463	-0.528015	-0.476746	-0.530945	-0.629395	-25.2	0.903809	0.888672	0.823242	0.856445	0.774902	0.721191	0.698242	0.737305	0.711914	0.696777	0.614746	-25.4	0.809082
-27.7	-0.699104	-0.540779	-0.646431	0.092598	-0.0137787	-0.0601654	-0.122078	-0.271423	-0.245895	-0.396263	-0.515877	-27.9	-0.44352	-0.824219	-0.958961	-0.857437	-0.333305	-0.331245	-0.364075	-0.420815	-0.410149	-0.464504	-0.57679	-28.1	-0.789246	-0.973877	-0.389648	-0.23938	-0.403992	-0.433899	-0.428772	-0.519043	-0.475586	-0.530945	-0.631348	-25.1	0.894043	0.878906	0.811035	0.844727	0.774902	0.71875	0.688477	0.727539	0.702148	0.694824	0.603027	-25.3	0.807129
-27.6	-0.605743	-0.437263	-0.874161	0.0425949	0.00224	-0.0293045	-0.0931702	-0.258141	-0.234177	-0.39978	-0.498299	-27.8	-0.667351	-0.996483	-1.0285	-0.909393	-0.328224	-0.308983	-0.340637	-0.409874	-0.400383	-0.454739	-0.567024	-28	-0.907227	-1.10236	-0.608032	-0.145264	-0.369995	-0.433105	-0.404541	-0.500671	-0.465027	-0.530945	-0.625488	-25	0.876465	0.869141	0.803223	0.836914	0.765137	0.708984	0.649414	0.727539	0.702148	0.706055	0.593262	-25.2	0.807129
-27.5	-0.543633	-0.364998	-0.973381	-0.207008	-0.195808	0.0261612	-0.100983	-0.240562	-0.216209	-0.380638	-0.474472	-27.7	-0.809143	-0.99102	-0.978104	-0.925018	-0.318459	-0.298042	-0.320328	-0.396202	-0.400383	-0.444973	-0.565071	-27.9	-0.928345	-1.06879	-0.893982	-0.0870361	-0.303223	-0.411621	-0.390869	-0.485046	-0.422852	-0.521179	-0.615723	-24.9	0.864746	0.859375	0.791504	0.807617	0.763184	0.708984	0.649414	0.727539	0.692383	0.708496	0.601074	-25.1	0.79541
-27.4	-0.462776	-0.282967	-0.943306	-0.374199	-0.289169	0.0691299	-0.0494232	-0.219078	-0.193161	-0.361107	-0.447517	-27.6	-0.856415	-0.875	-0.833572	-0.880486	-0.302834	-0.292183	-0.303528	-0.372765	-0.399605	-0.446926	-0.561165	-27.8	-0.822876	-0.954346	-1.06738	-0.256592	-0.241089	-0.382324	-0.367432	-0.459656	-0.379089	-0.517273	-0.604797	-24.8	0.85498	0.849609	0.783691	0.803711	0.753418	0.699219	0.637695	0.717773	0.692383	0.716309	0.583496	-25	0.787598
-27.3	-0.38504	-0.232185	-0.820259	-0.726151	-0.605186	-0.12149	0.0357361	-0.199158	-0.169334	-0.353294	-0.435799	-27.5	-0.782196	-0.738281	-0.695686	-0.749626	-0.295021	-0.272652	-0.28009	-0.356361	-0.388664	-0.441067	-0.561165	-27.7	-0.706482	-0.81958	-1.10724	-0.437012	-0.185242	-0.351868	-0.356506	-0.444824	-0.369324	-0.498535	-0.598145	-24.7	0.845215	0.849609	0.771973	0.786133	0.73584	0.699219	0.637695	0.708008	0.692383	0.718262	0.583008	-24.9	0.777832
-27.2	-0.309258	-0.177498	-0.656586	-0.792168	-0.815338	-0.239853	-0.0365295	-0.15033	-0.13652	-0.352905	-0.417831	-27.4	-0.648598	-0.62188	-0.596077	-0.619553	-0.26104	-0.234764	-0.264465	-0.331749	-0.360542	-0.428566	-0.560383	-27.6	-0.629517	-0.707458	-1.03656	-0.725708	-0.297363	-0.319824	-0.318604	-0.41864	-0.343933	-0.48407	-0.572754	-24.6	0.825684	0.849609	0.762207	0.77832	0.724121	0.699219	0.608887	0.698242	0.692383	0.710449	0.585449	-24.8	0.768066
-27.1	-0.258087	-0.123199	-0.566742	-0.809746	-0.916512	-0.575401	-0.408401	-0.0487671	-0.126366	-0.335716	-0.394783	-27.3	-0.563446	-0.514458	-0.519905	-0.529709	-0.234474	-0.206245	-0.253922	-0.316124	-0.30468	-0.402004	-0.54554	-27.5	-0.554504	-0.605896	-0.88031	-0.951477	-0.401245	-0.287415	-0.268616	-0.395203	-0.329102	-0.474304	-0.559082	-24.5	0.813965	0.828125	0.752441	0.756836	0.706543	0.699219	0.577148	0.678711	0.680664	0.69873	0.575684	-24.7	0.766113
-27	-0.193634	-0.115387	-0.480804	-0.787483	-0.914169	-0.77774	-0.602158	-0.0304031	-0.0501938	-0.339622	-0.386971	-27.2	-0.499771	-0.420708	-0.439827	-0.477753	-0.172363	-0.178123	-0.221497	-0.292686	-0.294914	-0.392239	-0.531868	-27.4	-0.477966	-0.519958	-0.758423	-0.98938	-0.622742	-0.247559	-0.25415	-0.369812	-0.314636	-0.460632	-0.538391	-24.4	0.796387	0.810547	0.752441	0.756836	0.70459	0.699219	0.516602	0.668945	0.668945	0.69873	0.575684	-24.6	0.748535
-26.9	-0.153008	-0.125153	-0.400726	-0.676155	-0.784874	-0.855087	-0.774811	-0.188217	0.0650406	-0.315796	-0.359238	-27.1	-0.416176	-0.346489	-0.365608	-0.416428	-0.105568	-0.147652	-0.181656	-0.272377	-0.281242	-0.386379	-0.506477	-27.3	-0.402954	-0.443787	-0.658813	-1.00305	-0.891113	-0.169067	-0.238525	-0.349121	-0.272461	-0.453613	-0.510254	-24.3	0.784668	0.816406	0.73291	0.74707	0.677246	0.689453	0.487305	0.668945	0.661133	0.706543	0.565918	-24.5	0.734863
-26.8	-0.12957	-0.134918	-0.322601	-0.535919	-0.662216	-0.827744	-0.825592	-0.35228	0.0302734	-0.263451	-0.316269	-27	-0.329071	-0.285942	-0.289436	-0.379318	-0.0520554	-0.0757751	-0.15509	-0.205971	-0.264839	-0.371925	-0.49007	-27.2	-0.335754	-0.393005	-0.574829	-0.936279	-1.05475	-0.247192	-0.152222	-0.265137	-0.246277	-0.454773	-0.494629	-24.2	0.774902	0.808594	0.721191	0.727539	0.665527	0.679688	0.477539	0.657227	0.651367	0.69873	0.546387	-24.4	0.717285
-26.7	-0.123711	-0.144684	-0.254242	-0.43631	-0.578232	-0.729698	-0.780281	-0.810097	-0.217377	-0.200172	-0.226036	-26.9	-0.267349	-0.227348	-0.249199	-0.331268	-0.100098	-0.0972595	-0.151184	-0.112221	-0.249992	-0.368801	-0.457649	-27.1	-0.270142	-0.32074	-0.484985	-0.795654	-1.11023	-0.367859	-0.0900879	-0.169434	-0.209961	-0.437195	-0.470032	-24.1	0.757324	0.791016	0.711426	0.71582	0.655762	0.671875	0.477539	0.655273	0.639648	0.696777	0.546387	-24.3	0.70752
-26.6	-0.131523	-0.150543	-0.20385	-0.383965	-0.515732	-0.593369	-0.678329	-1.02767	-0.433006	-0.0993881	-0.099472	-26.8	-0.204071	-0.187111	-0.238655	-0.275803	-0.255959	-0.248039	-0.0773544	-0.145813	-0.212105	-0.366848	-0.443977	-27	-0.217407	-0.292603	-0.401001	-0.677673	-1.04462	-0.601868	-0.340088	-0.245178	-0.102539	-0.404785	-0.443848	-24	0.745605	0.787109	0.693848	0.676758	0.644043	0.652344	0.477539	0.629883	0.631836	0.688965	0.546387	-24.2	0.695801
-26.5	-0.141289	-0.142731	-0.183929	-0.330841	-0.437607	-0.493759	-0.565437	-0.990173	-0.686127	-0.135719	-0.0830612	-26.7	-0.157196	-0.181252	-0.221855	-0.243378	-0.413383	-0.433983	0.00116	-0.281746	-0.187492	-0.338722	-0.42757	-26.9	-0.18927	-0.288696	-0.336548	-0.607361	-0.904785	-0.889771	-0.615845	-0.359253	-0.0244141	-0.349304	-0.430176	-23.9	0.737793	0.78125	0.691895	0.65918	0.634277	0.650391	0.49707	0.618164	0.629883	0.679199	0.546387	-24.1	0.678223
-26.4	-0.149101	-0.140778	-0.174553	-0.282013	-0.383308	-0.431259	-0.497078	-0.935486	-0.855659	-0.329468	-0.21978	-26.6	-0.116959	-0.191017	-0.225761	-0.223068	-0.705566	-0.745697	-0.16095	-0.529793	-0.153511	-0.284817	-0.402962	-26.8	-0.177551	-0.298462	-0.306458	-0.542114	-0.798523	-1.03583	-0.808472	-0.691284	-0.171692	-0.257141	-0.395813	-23.8	0.714355	0.761719	0.682129	0.645508	0.615234	0.632813	0.49707	0.598633	0.612305	0.669434	0.536621	-24	0.656738
-26.3	-0.149101	-0.132576	-0.16674	-0.23748	-0.357529	-0.367195	-0.429108	-0.878845	-0.929489	-0.407204	-0.457283	-26.5	-0.0993805	-0.200783	-0.227715	-0.209	-0.891502	-0.92968	-0.494545	-0.935654	-0.0636673	-0.197315	-0.387337	-26.7	-0.179504	-0.308228	-0.285767	-0.484314	-0.726257	-1.06866	-0.933838	-1.05499	-0.385315	-0.187195	-0.339172	-23.7	0.70459	0.738281	0.654785	0.639648	0.595215	0.619141	0.499023	0.588867	0.608398	0.640137	0.532715	-23.9	0.63916
-26.2	-0.143242	-0.132965	-0.182365	-0.190216	-0.328621	-0.323837	-0.381844	-0.735481	-0.901367	-0.93689	-0.833847	-26.4	-0.107193	-0.200783	-0.217949	-0.221115	-0.974709	-0.974998	-0.682823	-1.10128	0.0281296	-0.116848	-0.361164	-26.6	-0.193176	-0.317993	-0.271301	-0.449158	-0.650085	-1.01007	-0.939697	-1.14911	-0.624023	-0.337219	-0.209106	-23.6	0.706543	0.75	0.652832	0.625977	0.583496	0.619141	0.49707	0.577148	0.583008	0.628418	0.534668	-23.8	0.648926
-26.1	-0.158867	-0.132965	-0.162834	-0.153496	-0.318855	-0.292976	-0.341217	-0.499153	-0.774803	-0.938057	-1.12486	-26.3	-0.113052	-0.202736	-0.21209	-0.21994	-0.930962	-0.922264	-0.826965	-1.06535	-0.0531158	-0.209034	-0.296711	-26.5	-0.202942	-0.306274	-0.267395	-0.407349	-0.585632	-0.885864	-0.862366	-1.09521	-0.850159	-0.38916	-0.104797	-23.5	0.70459	0.742188	0.64502	0.633789	0.583496	0.601563	0.49707	0.557617	0.571289	0.618652	0.524902	-23.7	0.646973
-26	-0.158867	-0.121246	-0.156975	-0.12381	-0.304794	-0.275398	-0.301765	-0.284309	-0.671288	-1.02087	-1.09166	-26.2	-0.122818	-0.187111	-0.202324	-0.216034	-0.811035	-0.817963	-0.860168	-1.01456	-0.288666	-0.327003	-0.19632	-26.4	-0.197083	-0.302368	-0.265442	-0.353455	-0.534058	-0.767883	-0.755737	-1.03662	-0.970093	-0.763	-0.157104	-23.4	0.685547	0.732422	0.604492	0.62793	0.57373	0.589844	0.487305	0.557617	0.561523	0.608887	0.524902	-23.6	0.629395
-25.9	-0.148712	-0.103668	-0.156975	-0.110916	-0.273933	-0.251572	-0.249031	-0.141342	-0.575584	-0.938843	-0.99205	-26.1	-0.128677	-0.183205	-0.201546	-0.210175	-0.686821	-0.685936	-0.808609	-0.932533	-0.510933	-0.554737	-0.0799141	-26.3	-0.197083	-0.298462	-0.257629	-0.315552	-0.511414	-0.67804	-0.659241	-0.94873	-1.0119	-1.00244	-0.315308	-23.3	0.67334	0.730469	0.592285	0.606934	0.57373	0.5625	0.467773	0.547852	0.543945	0.608887	0.515137	-23.5	0.626953
-25.8	-0.149101	-0.101715	-0.156586	-0.127716	-0.246201	-0.218369	-0.204498	-0.17572	-0.505272	-0.864235	-0.864708	-26	-0.128677	-0.166801	-0.190605	-0.214081	-0.610649	-0.596092	-0.694542	-0.764954	-0.755463	-0.934425	-0.0881195	-26.2	-0.208801	-0.28363	-0.253723	-0.294861	-0.496948	-0.611633	-0.594788	-0.75885	-0.937317	-1.06256	-0.629395	-23.2	0.663574	0.710938	0.572754	0.604492	0.571777	0.550781	0.467773	0.545898	0.532227	0.599121	0.515137	-23.4	0.605957
-25.7	-0.158867	-0.0958557	-0.155022	-0.116386	-0.225105	-0.179695	-0.176765	-0.142906	-0.440819	-0.759155	-0.755722	-25.9	-0.126724	-0.155861	-0.188652	-0.210175	-0.53643	-0.521873	-0.599625	-0.522766	-0.905067	-0.964115	-0.240463	-26.1	-0.206848	-0.282837	-0.253723	-0.289368	-0.477417	-0.544434	-0.54126	-0.520569	-0.80957	-1.05908	-0.997375	-23.1	0.653809	0.701172	0.570801	0.586914	0.563965	0.552734	0.467773	0.530273	0.532227	0.57959	0.515137	-23.3	0.596191
-25.6	-0.149101	-0.115387	-0.143303	-0.104668	-0.195808	-0.150398	-0.159576	-0.103844	-0.390038	-0.690796	-0.683456	-25.8	-0.128677	-0.155861	-0.173027	-0.200409	-0.470024	-0.460152	-0.533218	-0.313782	-0.953117	-1.00864	-0.506477	-26	-0.206848	-0.273071	-0.252563	-0.296814	-0.454773	-0.502258	-0.487366	-0.317444	-0.711914	-0.98291	-1.13214	-23	0.644043	0.681641	0.553223	0.577148	0.534668	0.542969	0.459961	0.518555	0.512695	0.560059	0.505371	-23.2	0.586426
-25.5	-0.151054	-0.125153	-0.145256	-0.0968552	-0.182137	-0.1129	-0.157623	-0.111656	-0.353317	-0.630638	-0.605331	-25.7	-0.138443	-0.142189	-0.163261	-0.202362	-0.421974	-0.412498	-0.477356	-0.219246	-0.906631	-0.934425	-0.888508	-25.9	-0.195923	-0.257446	-0.242004	-0.296021	-0.424683	-0.481934	-0.449463	-0.271362	-0.633789	-0.889954	-1.06573	-22.9	0.616699	0.662109	0.541504	0.575195	0.515137	0.533203	0.450195	0.489258	0.500977	0.548828	0.478027	-23.1	0.57666
-25.4	-0.16082	-0.132576	-0.13549	-0.0988083	-0.201668	-0.0976639	-0.143951	-0.105797	-0.333786	-0.573608	-0.533066	-25.6	-0.139618	-0.126564	-0.14959	-0.196503	-0.38604	-0.391792	-0.42189	-0.237221	-0.774605	-0.835987	-1.10335	-25.8	-0.191223	-0.243774	-0.236145	-0.290161	-0.39032	-0.470215	-0.409241	-0.263184	-0.56543	-0.797363	-0.95636	-22.8	0.603027	0.641113	0.51416	0.555664	0.515137	0.531738	0.428711	0.477539	0.463867	0.519043	0.456543	-23	0.555176
-25.3	-0.170586	-0.132965	-0.133537	-0.0968552	-0.201279	-0.105476	-0.159576	-0.10775	-0.318161	-0.528687	-0.452988	-25.5	-0.132584	-0.122658	-0.137871	-0.191818	-0.36924	-0.366402	-0.381653	-0.193077	-0.673042	-0.756691	-1.04866	-25.7	-0.195129	-0.237915	-0.222473	-0.288208	-0.369995	-0.437805	-0.3526	-0.227234	-0.50293	-0.742676	-0.822388	-22.7	0.583496	0.613281	0.494629	0.538086	0.505371	0.519531	0.416992	0.459961	0.43457	0.499512	0.444824	-22.9	0.527832
-25.2	-0.180351	-0.142731	-0.127678	-0.0968552	-0.199715	-0.103523	-0.151764	-0.127281	-0.311913	-0.505638	-0.390488	-25.4	-0.138443	-0.120705	-0.147636	-0.190643	-0.359474	-0.33828	-0.332047	-0.173546	-0.591011	-0.680519	-0.949055	-25.6	-0.185364	-0.230103	-0.212708	-0.284302	-0.350464	-0.400696	-0.314697	-0.207703	-0.452148	-0.683289	-0.721985	-22.6	0.54834	0.574219	0.453613	0.526367	0.493652	0.501953	0.399414	0.450195	0.432617	0.489746	0.444824	-22.8	0.506348
-25.1	-0.180351	-0.142731	-0.127678	-0.0968552	-0.197762	-0.0957108	-0.159576	-0.154625	-0.281052	-0.46814	-0.357674	-25.3	-0.138443	-0.13047	-0.151543	-0.184784	-0.341118	-0.303123	-0.298843	-0.175499	-0.522652	-0.620754	-0.823273	-25.5	-0.181458	-0.230103	-0.206848	-0.278442	-0.348511	-0.366699	-0.280334	-0.20575	-0.424011	-0.619629	-0.647766	-22.5	0.507324	0.523438	0.424805	0.49707	0.476074	0.474609	0.395508	0.438477	0.424805	0.478027	0.452637	-22.7	0.473145
-25	-0.186211	-0.140778	-0.14135	-0.100761	-0.189949	-0.0875092	-0.159576	-0.164391	-0.2416	-0.435326	-0.349861	-25.2	-0.132584	-0.13047	-0.153496	-0.186737	-0.30088	-0.266792	-0.256653	-0.173546	-0.464058	-0.565285	-0.712727	-25.4	-0.193176	-0.239868	-0.199036	-0.268677	-0.352417	-0.337402	-0.261963	-0.207703	-0.394714	-0.588379	-0.573547	-22.4	0.487793	0.48291	0.393066	0.467773	0.466309	0.460938	0.387695	0.428711	0.424805	0.468262	0.444824	-22.6	0.436035
-24.9	-0.176445	-0.131012	-0.156975	-0.108185	-0.187996	-0.0859451	-0.147858	-0.181969	-0.216599	-0.407593	-0.308456	-25.1	-0.142349	-0.137505	-0.152718	-0.184784	-0.274712	-0.247261	-0.230484	-0.189171	-0.423042	-0.528175	-0.638508	-25.3	-0.193176	-0.232849	-0.208801	-0.268677	-0.341492	-0.312805	-0.256104	-0.213562	-0.386902	-0.556335	-0.497375	-22.3	0.456543	0.443359	0.36377	0.446289	0.45459	0.4375	0.375977	0.418945	0.422852	0.438965	0.427246	-22.5	0.406738
-24.8	-0.168633	-0.123199	-0.156586	-0.106621	-0.182137	-0.0878983	-0.141998	-0.183922	-0.206833	-0.376732	-0.301033	-25	-0.142349	-0.13047	-0.141777	-0.176971	-0.265724	-0.223045	-0.21759	-0.218468	-0.380852	-0.49966	-0.562336	-25.2	-0.202942	-0.237915	-0.214661	-0.274536	-0.330933	-0.300293	-0.25415	-0.233093	-0.368164	-0.521973	-0.417297	-22.2	0.444824	0.404297	0.344238	0.411133	0.435059	0.427734	0.358398	0.401367	0.40332	0.427246	0.415527	-22.4	0.375488
-24.7	-0.170586	-0.12281	-0.155022	-0.11834	-0.191902	-0.0937576	-0.151375	-0.195641	-0.200974	-0.347046	-0.308846	-24.9	-0.152115	-0.13633	-0.137871	-0.167206	-0.236427	-0.204292	-0.213684	-0.234093	-0.36132	-0.463722	-0.488117	-25.1	-0.202942	-0.232056	-0.212708	-0.267517	-0.315308	-0.294434	-0.271729	-0.237	-0.338074	-0.486023	-0.360657	-22.1	0.398438	0.375	0.316895	0.370605	0.425293	0.419922	0.34668	0.387695	0.391602	0.41748	0.40625	-22.3	0.348145
-24.6	-0.170197	-0.121246	-0.153069	-0.124199	-0.199715	-0.0859451	-0.140045	-0.205406	-0.208786	-0.316185	-0.310799	-24.8	-0.152115	-0.126564	-0.128105	-0.156662	-0.218849	-0.210152	-0.215637	-0.234093	-0.349602	-0.429348	-0.408039	-25	-0.200989	-0.232056	-0.211548	-0.266724	-0.301636	-0.288574	-0.267822	-0.246765	-0.297852	-0.45166	-0.344238	-22	0.358887	0.322754	0.285645	0.338867	0.395996	0.384766	0.329102	0.375977	0.372559	0.41748	0.394043	-22.2	0.333984
-24.5	-0.158867	-0.121246	-0.143303	-0.11834	-0.203621	-0.0859451	-0.140045	-0.213219	-0.196678	-0.292747	-0.310799	-24.7	-0.154068	-0.132423	-0.11834	-0.159393	-0.224709	-0.19648	-0.227356	-0.239952	-0.327339	-0.383644	-0.343586	-24.9	-0.191223	-0.216431	-0.200989	-0.272583	-0.297729	-0.278809	-0.261963	-0.250671	-0.269714	-0.411804	-0.314941	-21.9	0.335449	0.275391	0.245117	0.299805	0.366699	0.361328	0.311523	0.366211	0.370117	0.419434	0.376465	-22.1	0.293457
-24.4	-0.158867	-0.121246	-0.123772	-0.124199	-0.207138	-0.0859451	-0.140045	-0.213219	-0.187302	-0.272827	-0.318611	-24.6	-0.144302	-0.122658	-0.102715	-0.149628	-0.214165	-0.186714	-0.233215	-0.234093	-0.296867	-0.353176	-0.32093	-24.8	-0.177551	-0.196899	-0.195129	-0.260864	-0.289917	-0.263977	-0.252197	-0.246765	-0.259949	-0.381348	-0.288391	-21.8	0.290527	0.234375	0.205566	0.27832	0.337891	0.324219	0.290039	0.350586	0.35791	0.397949	0.37207	-22	0.266113
-24.3	-0.156914	-0.111481	-0.115959	-0.116386	-0.187996	-0.0836029	-0.140045	-0.21283	-0.187302	-0.271263	-0.316658	-24.5	-0.138443	-0.116798	-0.101936	-0.147675	-0.21299	-0.170311	-0.21759	-0.234093	-0.257027	-0.323097	-0.301399	-24.7	-0.167786	-0.183228	-0.175598	-0.262817	-0.299683	-0.263184	-0.236572	-0.258484	-0.261902	-0.351257	-0.279785	-21.7	0.248047	0.193359	0.17627	0.251465	0.29834	0.292969	0.269043	0.329102	0.342773	0.388184	0.372559	-21.9	0.230957
-24.2	-0.139336	-0.101715	-0.11557	-0.115997	-0.180183	-0.0761795	-0.140045	-0.209312	-0.185349	-0.251732	-0.308846	-24.4	-0.138443	-0.106255	-0.0870895	-0.137909	-0.199318	-0.169136	-0.207825	-0.243858	-0.234367	-0.292629	-0.267414	-24.6	-0.15686	-0.182068	-0.167786	-0.260864	-0.293823	-0.259277	-0.238525	-0.258484	-0.265808	-0.323914	-0.285645	-21.6	0.210449	0.154785	0.129883	0.211914	0.26709	0.262207	0.223633	0.303711	0.301758	0.38623	0.35498	-21.8	0.183594
-24.1	-0.127617	-0.0935135	-0.102287	-0.106621	-0.180183	-0.0742264	-0.140045	-0.213219	-0.165817	-0.240013	-0.294785	-24.3	-0.127899	-0.10508	-0.0812302	-0.122284	-0.203224	-0.173042	-0.205872	-0.239952	-0.224602	-0.261379	-0.26429	-24.5	-0.156067	-0.171509	-0.154114	-0.241333	-0.289917	-0.257324	-0.241272	-0.252625	-0.249023	-0.312988	-0.281738	-21.5	0.169434	0.123047	0.0961914	0.170898	0.237793	0.242188	0.182617	0.288086	0.274414	0.376465	0.325684	-21.7	0.150879
-24	-0.10965	-0.0802307	-0.0944748	-0.106621	-0.189949	-0.0664139	-0.140045	-0.221031	-0.159958	-0.233765	-0.277596	-24.2	-0.128677	-0.095314	-0.0675583	-0.113693	-0.189552	-0.16523	-0.194153	-0.239952	-0.224602	-0.250832	-0.270149	-24.4	-0.156067	-0.171509	-0.143188	-0.230408	-0.280945	-0.243652	-0.230713	-0.252625	-0.234558	-0.304382	-0.281738	-21.4	0.138184	0.0761719	0.0649414	0.132324	0.191406	0.214844	0.151367	0.251465	0.25293	0.36084	0.308105	-21.6	0.104004
-23.9	-0.106133	-0.0724182	-0.0944748	-0.104668	-0.185654	-0.0644608	-0.137703	-0.213219	-0.169334	-0.230247	-0.265877	-24.1	-0.118912	-0.0914078	-0.0616989	-0.0968933	-0.187599	-0.15937	-0.189468	-0.239174	-0.230461	-0.230129	-0.274055	-24.3	-0.140442	-0.155884	-0.136536	-0.225708	-0.256714	-0.245605	-0.230713	-0.251465	-0.224792	-0.284851	-0.285645	-21.3	0.117188	0.0258789	0.0336914	0.0830078	0.147949	0.167969	0.120605	0.229492	0.226074	0.339355	0.269531	-21.5	0.0629883
-23.8	-0.0885544	-0.0646057	-0.0768967	-0.094902	-0.158699	-0.0523529	-0.126373	-0.203453	-0.158005	-0.220482	-0.258064	-24	-0.10524	-0.0718765	-0.0519333	-0.0773621	-0.197365	-0.15937	-0.188293	-0.224327	-0.216011	-0.220364	-0.274055	-24.2	-0.136536	-0.136353	-0.122864	-0.215942	-0.252808	-0.23584	-0.220947	-0.244812	-0.209167	-0.25946	-0.279785	-21.2	0.0698242	-0.0234375	-0.00293	0.0419922	0.118652	0.125488	0.0810547	0.192383	0.204102	0.302246	0.237793	-21.4	0.0332031
-23.7	-0.0885544	-0.0626526	-0.0768967	-0.0988083	-0.148933	-0.0449295	-0.106842	-0.199158	-0.159958	-0.212669	-0.248299	-23.9	-0.0993805	-0.064064	-0.0531082	-0.0668182	-0.203224	-0.15937	-0.188293	-0.224327	-0.208977	-0.208645	-0.270149	-24.1	-0.111145	-0.126587	-0.107239	-0.212036	-0.243042	-0.222961	-0.211182	-0.246765	-0.189636	-0.240723	-0.266113	-21.1	0.0307617	-0.0585938	-0.0249023	0.00928	0.0722656	0.09375	0.0439453	0.161133	0.182617	0.278809	0.19873	-21.3	0.000488
-23.6	-0.0807419	-0.0646057	-0.0667419	-0.0945129	-0.150887	-0.0351639	-0.0990295	-0.181969	-0.156052	-0.222435	-0.240097	-23.8	-0.0857086	-0.0476608	-0.0382614	-0.0558777	-0.20713	-0.15078	-0.188293	-0.216515	-0.199211	-0.186378	-0.266243	-24	-0.106079	-0.111755	-0.103333	-0.202271	-0.243042	-0.214355	-0.213135	-0.235046	-0.193542	-0.224304	-0.243469	-21	-0.0195313	-0.0878906	-0.0366211	-0.0302734	0.0385742	0.0566406	0.0263672	0.122559	0.157227	0.251465	0.150391	-21.2	-0.0483398
-23.5	-0.0905075	-0.0626526	-0.0632248	-0.0753708	-0.141121	-0.0253983	-0.0888748	-0.178062	-0.148239	-0.216576	-0.240486	-23.7	-0.079071	-0.0425797	-0.0363083	-0.0461121	-0.194633	-0.12812	-0.188293	-0.210655	-0.195305	-0.171535	-0.250618	-23.9	-0.0896606	-0.0953369	-0.0935669	-0.188599	-0.220398	-0.208496	-0.203369	-0.221375	-0.186523	-0.204773	-0.234863	-20.9	-0.0512695	-0.124512	-0.0639648	-0.0673828	0.00928	0.0234375	-0.0141602	0.0732422	0.126465	0.21875	0.108887	-21.1	-0.0878906
-23.4	-0.0885544	-0.0548401	-0.0475998	-0.0753708	-0.139168	-0.0152435	-0.0697327	-0.162437	-0.146286	-0.222046	-0.234627	-23.6	-0.0642242	-0.0367203	-0.0363083	-0.0265808	-0.179787	-0.135933	-0.188293	-0.210655	-0.175774	-0.152004	-0.232258	-23.8	-0.0857544	-0.0933838	-0.0924072	-0.17572	-0.202026	-0.194824	-0.193604	-0.221375	-0.18573	-0.191101	-0.219238	-20.8	-0.105469	-0.164063	-0.0385742	-0.10791	-0.0141602	-0.0385742	-0.0498047	0.0263672	0.0791016	0.181152	0.0678711	-21	-0.126465
-23.3	-0.0905075	-0.0626526	-0.0475998	-0.0652161	-0.123543	-0.00391	-0.059967	-0.152672	-0.136131	-0.210716	-0.217049	-23.5	-0.0583649	-0.0406265	-0.0460739	-0.0168152	-0.183693	-0.130074	-0.178528	-0.202065	-0.164055	-0.136379	-0.219368	-23.7	-0.0759888	-0.0894775	-0.0759888	-0.161255	-0.192261	-0.188965	-0.176819	-0.208496	-0.181824	-0.185242	-0.209473	-20.7	-0.156738	-0.195313	-0.0136719	-0.114258	-0.0180664	-0.0839844	-0.102051	-0.0161133	0.0288086	0.126465	0.0444336	-20.9	-0.152344
-23.2	-0.100273	-0.0646057	-0.0475998	-0.0441208	-0.121201	0.0136642	-0.059967	-0.152283	-0.116989	-0.198997	-0.207283	-23.4	-0.0485992	-0.0464859	-0.0558395	-0.0121307	-0.173927	-0.126167	-0.168762	-0.189171	-0.169136	-0.132473	-0.205696	-23.6	-0.0818481	-0.0933838	-0.0779419	-0.141724	-0.192261	-0.162415	-0.16626	-0.190125	-0.170105	-0.177429	-0.189941	-20.6	-0.269043	-0.224609	0.00635	-0.15332	-0.0415039	-0.116699	-0.139648	-0.0400391	-0.0302734	0.0742188	-0.015625	-20.8	-0.210449
-23.1	-0.0905075	-0.0763245	-0.0573654	-0.0343552	-0.119637	0.0156174	-0.0502014	-0.140953	-0.118942	-0.183372	-0.189316	-23.3	-0.0525055	-0.0406265	-0.0519333	0.00272	-0.173927	-0.101952	-0.154312	-0.181358	-0.167961	-0.120754	-0.197884	-23.5	-0.0818481	-0.0894775	-0.0779419	-0.130798	-0.182495	-0.147949	-0.146729	-0.178406	-0.166199	-0.164551	-0.17511	-20.5	-0.412109	-0.257324	0.0585938	-0.131836	-0.0546875	-0.162109	-0.151367	-0.0810547	-0.0981445	0.0268555	-0.0766602	-20.7	-0.277832
-23	-0.0901184	-0.0743713	-0.0651779	-0.0245895	-0.111824	0.0234299	-0.0502014	-0.140953	-0.126755	-0.169312	-0.187752	-23.2	-0.0525055	-0.0464859	-0.0421677	0.0183411	-0.155571	-0.0851517	-0.143372	-0.159874	-0.162102	-0.11216	-0.178352	-23.4	-0.0877075	-0.0836182	-0.0877075	-0.110474	-0.16687	-0.128418	-0.136963	-0.160828	-0.160339	-0.153992	-0.17041	-20.4	0.282227	-0.269531	0.196777	-0.116699	-0.0727539	-0.210449	-0.0932617	-0.109863	-0.0541992	-0.0390625	-0.117676	-20.6	-0.417969
-22.9	-0.0787888	-0.0763245	-0.0554123	-0.0148239	-0.117683	0.0214767	-0.0423889	-0.142906	-0.118942	-0.152122	-0.179939	-23.1	-0.0583649	-0.0406265	-0.032402	0.0183411	-0.142677	-0.0656204	-0.133606	-0.150108	-0.164055	-0.110989	-0.171711	-23.3	-0.0838013	-0.0894775	-0.0877075	-0.0909424	-0.168823	-0.118652	-0.116272	-0.151062	-0.139648	-0.138367	-0.152832	-20.3	0.0952148	-0.217285	0.234863	-0.112305	-0.0864258	-0.205078	0.398438	-0.10498	-0.0112305	-0.102051	-0.10791	-20.5	-0.34082
-22.8	-0.0709763	-0.0763245	-0.0554123	-0.00858	-0.100105	0.023819	-0.0404358	-0.133141	-0.128708	-0.154076	-0.187752	-23	-0.0622711	-0.0367203	-0.0363083	0.0281067	-0.132912	-0.0558548	-0.114075	-0.139565	-0.14843	-0.0875511	-0.16468	-23.2	-0.0779419	-0.0738525	-0.0818481	-0.0811768	-0.161804	-0.0979614	-0.111572	-0.151855	-0.134949	-0.130554	-0.13916	-20.2	0.296875	-0.0595703	0.49707	0.00244	-0.0810547	-0.0576172	0.285645	0.0429688	0.0146484	-0.0571289	-0.0205078	-20.4	0.287598
-22.7	-0.0807419	-0.0763245	-0.0475998	0.00471	-0.102058	0.0234299	-0.0404358	-0.133141	-0.138474	-0.157982	-0.177986	-22.9	-0.0583649	-0.0406265	-0.032402	0.0281067	-0.123146	-0.045311	-0.103531	-0.13839	-0.144524	-0.0758324	-0.162727	-23.1	-0.0681763	-0.0699463	-0.0818481	-0.0616455	-0.161011	-0.0874023	-0.101807	-0.141296	-0.131042	-0.10791	-0.129395	-20.1	0.663574	0.223145	0.759277	0.121094	-0.012207	0.155273	0.545898	0.180176	0.0820313	0.0185547	0.248047	-20.3	0.00586
-22.6	-0.0768356	-0.0837479	-0.0554123	0.0125198	-0.109871	0.0136642	-0.0423889	-0.133141	-0.13652	-0.177513	-0.170174	-22.8	-0.0583649	-0.0406265	-0.0363083	0.0378723	-0.123146	-0.0246048	-0.086731	-0.13839	-0.124214	-0.0672379	-0.137337	-23	-0.0670166	-0.0797119	-0.0720825	-0.0565796	-0.157104	-0.0737305	-0.101807	-0.131531	-0.134949	-0.0993042	-0.124329	-20	0.877441	0.487305	0.803223	0.20166	0.0649414	0.381836	0.915527	0.349609	0.187988	0.0830078	0.216797	-20.2	0.379395
-22.5	-0.0612106	-0.0743713	-0.0378342	0.0125198	-0.100105	0.0156174	-0.0498123	-0.131187	-0.138474	-0.183372	-0.179939	-22.7	-0.047821	-0.0367203	-0.0363083	0.0339661	-0.11924	-0.0187454	-0.0769653	-0.13839	-0.11718	-0.0445824	-0.127571	-22.9	-0.0564575	-0.0738525	-0.0681763	-0.0401611	-0.145386	-0.0581055	-0.092041	-0.131531	-0.131042	-0.0895386	-0.11377	-19.9	0.849609	0.649414	0.735352	0.40625	0.258301	0.59668	1.12305	0.473145	0.223633	0.182129	0.416504	-20.1	0.696777
-22.4	-0.0690231	-0.0724182	-0.0475998	0.0125198	-0.100105	0.0214767	-0.0482483	-0.125328	-0.130661	-0.183372	-0.170174	-22.6	-0.0368805	-0.0308609	-0.0421677	0.0288849	-0.107521	-0.00507	-0.0789185	-0.128624	-0.123039	-0.0445824	-0.111164	-22.8	-0.0623169	-0.0699463	-0.0720825	-0.0362549	-0.131714	-0.0561523	-0.0822754	-0.131531	-0.140808	-0.101257	-0.121582	-19.8	0.812012	0.611328	0.666504	0.702637	0.38916	0.84082	1.04639	0.664063	0.458496	0.214355	0.887207	-20	0.824219
-22.3	-0.0592575	-0.0704651	-0.0456467	0.0222855	-0.0899506	0.0117111	-0.0384827	-0.125328	-0.138474	-0.17556	-0.160408	-22.5	-0.0427399	-0.0406265	-0.0363083	0.0300598	-0.112602	0.0105515	-0.0691528	-0.130577	-0.119133	-0.0523949	-0.109993	-22.7	-0.0623169	-0.0797119	-0.0681763	-0.0264893	-0.127808	-0.0522461	-0.0783691	-0.121765	-0.140808	-0.111023	-0.115723	-19.7	0.753906	0.55127	0.658691	0.998047	0.506836	1.0498	0.95459	0.98584	0.782715	0.526855	1.08887	-19.9	0.742676
-22.2	-0.0592575	-0.0548401	-0.0475998	0.0222855	-0.0883865	0.0039	-0.0423889	-0.132751	-0.140427	-0.183372	-0.162361	-22.4	-0.0427399	-0.0523453	-0.0413895	0.0300598	-0.101662	0.00469	-0.0691528	-0.120811	-0.123039	-0.0621605	-0.113899	-22.6	-0.0603638	-0.0797119	-0.079895	-0.0284424	-0.121948	-0.0549927	-0.0725098	-0.112	-0.134949	-0.118835	-0.105957	-19.6	0.712402	0.504395	0.637695	1.06934	0.625488	0.995117	0.903809	1.00684	0.801758	0.89209	1.15332	-19.8	0.708984
-22.1	-0.0592575	-0.0626526	-0.0452576	0.0203323	-0.0786209	0.0136642	-0.0502014	-0.131187	-0.138474	-0.183372	-0.160408	-22.3	-0.044693	-0.0476608	-0.0304489	0.0261536	-0.107521	0.00938	-0.0632935	-0.116905	-0.132805	-0.0758324	-0.109993	-22.5	-0.0525513	-0.0726929	-0.0740356	-0.0186768	-0.123901	-0.0600586	-0.0725098	-0.10614	-0.134949	-0.10907	-0.111816	-19.5	0.6875	0.488281	0.631348	0.938965	0.669434	0.906738	0.889648	1.02832	0.759277	1.07666	1.05078	-19.7	0.660645
-22	-0.0494919	-0.0626526	-0.0339279	0.0226746	-0.0825272	0.0136642	-0.0521545	-0.121422	-0.128708	-0.173607	-0.162361	-22.2	-0.0427399	-0.0503922	-0.0206833	0.0261536	-0.109474	0.0164108	-0.0593872	-0.105186	-0.132805	-0.0660667	-0.109993	-22.4	-0.0564575	-0.0777588	-0.079895	-0.0186768	-0.114136	-0.0541992	-0.0783691	-0.0983276	-0.142761	-0.105164	-0.105957	-19.4	0.64209	0.480469	0.584473	0.856934	0.663574	0.867188	0.854492	0.940918	0.791504	1.01807	0.958984	-19.6	0.625
-21.9	-0.0491028	-0.052887	-0.035881	0.0242386	-0.080574	0.0136642	-0.0502014	-0.121422	-0.128708	-0.173607	-0.160019	-22.1	-0.0388336	-0.0562515	-0.0187302	0.0222473	-0.103615	0.0203171	-0.0593872	-0.105186	-0.128899	-0.0602074	-0.113899	-22.3	-0.0466919	-0.0718994	-0.072876	-0.0147705	-0.10321	-0.0483398	-0.0713501	-0.108093	-0.136902	-0.10907	-0.105957	-19.3	0.609375	0.486328	0.530273	0.813965	0.671387	0.824707	0.790527	0.874512	0.776367	0.938965	0.886719	-19.5	0.600098
-21.8	-0.0494919	-0.052887	-0.0241623	0.0242386	-0.0708084	0.0214767	-0.0521545	-0.121422	-0.118553	-0.165794	-0.158455	-22	-0.0388336	-0.0523453	-0.00311	0.0202942	-0.0977554	0.0242233	-0.0632935	-0.110268	-0.119133	-0.0660667	-0.109993	-22.2	-0.0369263	-0.0562744	-0.0623169	-0.00775	-0.102417	-0.0405273	-0.0705566	-0.11084	-0.132996	-0.0993042	-0.105957	-19.2	0.57959	0.455078	0.492676	0.788086	0.665527	0.810547	0.754883	0.842773	0.747559	0.902344	0.866699	-19.4	0.572266
-21.7	-0.0592575	-0.0450745	-0.0163498	0.0203323	-0.0688553	0.0136642	-0.0580139	-0.111656	-0.10527	-0.173218	-0.148689	-21.9	-0.029068	-0.0406265	-0.00701	0.0163879	-0.103615	0.0359421	-0.058609	-0.0993271	-0.113274	-0.0660667	-0.109993	-22.1	-0.0369263	-0.0484619	-0.0623169	0.00281	-0.102417	-0.0405273	-0.0725098	-0.110046	-0.136902	-0.101257	-0.102051	-19.1	0.54834	0.449219	0.498535	0.75293	0.670898	0.751953	0.749023	0.827148	0.758789	0.870605	0.839355	-19.3	0.541504
-21.6	-0.0573044	-0.0524979	-0.00854	0.0105667	-0.0629959	0.023819	-0.0478592	-0.101891	-0.0955048	-0.173607	-0.136971	-21.8	-0.029068	-0.0464859	-0.00701	0.0202942	-0.0938492	0.0261765	-0.0574341	-0.0993271	-0.119133	-0.0563011	-0.100227	-22	-0.0369263	-0.0523682	-0.0466919	0.00281	-0.0985107	-0.034668	-0.0686035	-0.110046	-0.136902	-0.0914917	-0.0961914	-19	0.511719	0.441406	0.498535	0.679199	0.65625	0.705566	0.749023	0.770996	0.713867	0.843262	0.826172	-19.2	0.51416
-21.5	-0.0612106	-0.0431213	-0.00854	-0.00115	-0.0610428	0.0351486	-0.0384827	-0.101501	-0.0876923	-0.163841	-0.117439	-21.7	-0.0193024	-0.0367203	-0.00701	0.0300598	-0.0840836	0.0300827	-0.0574341	-0.0993271	-0.113274	-0.0563011	-0.106087	-21.9	-0.026001	-0.0523682	-0.0427856	0.00671	-0.0926514	-0.0249023	-0.0725098	-0.100281	-0.127136	-0.0973511	-0.0922852	-18.9	0.48584	0.470703	0.525391	0.641602	0.645996	0.691406	0.756836	0.723633	0.66748	0.804199	0.774902	-19.1	0.480469
-21.4	-0.0612106	-0.0431213	-0.0183029	-0.016777	-0.0606537	0.041008	-0.0404358	-0.0823593	-0.0857391	-0.163841	-0.109627	-21.6	-0.0185242	-0.0269547	-0.00311	0.0281067	-0.0833054	0.0398483	-0.0515747	-0.0895615	-0.119133	-0.0504417	-0.10218	-21.8	-0.0213013	-0.0426025	-0.0388794	0.00671	-0.0926514	-0.0249023	-0.0686035	-0.102234	-0.125977	-0.090332	-0.0852661	-18.8	0.476074	0.478516	0.491211	0.643555	0.618652	0.6875	0.735352	0.692383	0.65332	0.75	0.732422	-19	0.445801
-21.3	-0.0612106	-0.052887	-0.0163498	-0.0187302	-0.0512772	0.0331955	-0.0404358	-0.0823593	-0.0775375	-0.163841	-0.0998611	-21.5	-0.0114899	-0.0269547	0.00275	0.0242004	-0.0821304	0.0398483	-0.0574341	-0.0895615	-0.109367	-0.0555191	-0.0963211	-21.7	-0.0310669	-0.0328369	-0.0388794	-0.00891	-0.086792	-0.0151367	-0.0627441	-0.102234	-0.119324	-0.0895386	-0.0844727	-18.7	0.440918	0.495605	0.368164	0.62793	0.608887	0.705078	0.725586	0.678711	0.651367	0.728027	0.724121	-18.9	0.436035
-21.2	-0.0690231	-0.0509338	-0.0183029	-0.0265427	-0.049324	0.0191345	-0.0404358	-0.0745468	-0.0662079	-0.156029	-0.101814	-21.4	-0.0212555	-0.0210953	-0.00701	0.0144348	-0.0723648	0.0398483	-0.0613403	-0.0797958	-0.109367	-0.0445824	-0.101398	-21.6	-0.0252075	-0.0289307	-0.048645	-0.0167236	-0.0789795	-0.0209961	-0.0686035	-0.0924683	-0.0997925	-0.0895386	-0.074707	-18.6	0.425293	0.434082	0.187012	0.618164	0.587402	0.691406	0.799316	0.678711	0.65918	0.702637	0.733398	-18.8	0.422363
-21.1	-0.0690231	-0.052887	-0.0280685	-0.016777	-0.0415115	0.00976	-0.0521545	-0.0745468	-0.0701141	-0.163841	-0.101814	-21.3	-0.0271149	-0.0164108	-0.00701	0.0144348	-0.0665054	0.0457077	-0.0574341	-0.0751114	-0.108589	-0.0445824	-0.0904617	-21.5	-0.03302	-0.0316772	-0.0427856	-0.0128174	-0.0731201	-0.0151367	-0.0471191	-0.0756836	-0.0958862	-0.0797729	-0.0688477	-18.5	0.34375	0.355957	-0.0493164	0.589355	0.552734	0.706543	0.6875	0.68457	0.643555	0.671875	0.726563	-18.7	0.387207
-21	-0.0612106	-0.0450745	-0.0280685	-0.016777	-0.049324	0.00976	-0.0521545	-0.0745468	-0.0779266	-0.156029	-0.101814	-21.2	-0.0212555	-0.0191422	-0.0128708	0.00467	-0.0723648	0.049614	-0.0632935	-0.0583115	-0.0937424	-0.0445824	-0.0904617	-21.4	-0.03302	-0.0269775	-0.048645	-0.0167236	-0.0719604	-0.00421	-0.0361938	-0.0612183	-0.0900269	-0.0797729	-0.0493164	-18.4	-0.291504	0.0175781	-0.363281	0.553711	0.532715	0.70166	0.369629	0.655273	0.624023	0.626465	0.731445	-18.6	0.369141
-20.9	-0.0690231	-0.0548401	-0.035881	-0.00896	-0.0395584	-7.63e-06	-0.059967	-0.0843124	-0.0798798	-0.163841	-0.11158	-21.1	-0.0329742	-0.0191422	-0.00701	0.00858	-0.0625992	0.0503922	-0.055481	-0.0583115	-0.0839767	-0.0348167	-0.0865555	-21.3	-0.0427856	-0.0269775	-0.048645	-0.00696	-0.0770264	-0.00342	-0.0217285	-0.0612183	-0.0849609	-0.0758667	-0.0454102	-18.3	-0.628418	-0.307617	-0.45459	0.619629	0.501465	0.716309	-0.175781	0.665039	0.509766	0.583984	0.646973	-18.5	0.143066
-20.8	-0.0592575	-0.0548401	-0.0280685	-0.00896	-0.0395584	-0.00977	-0.0521545	-0.0823593	-0.0876923	-0.156029	-0.121346	-21	-0.0329742	-0.0289078	-0.00311	0.0183411	-0.0489273	0.0515671	-0.0449371	-0.0524521	-0.0683517	-0.038723	-0.0670242	-21.2	-0.0369263	-0.0269775	-0.048645	0.00281	-0.071167	-0.00537	-0.0178223	-0.057312	-0.0841675	-0.0797729	-0.0454102	-18.2	-0.755371	-0.563477	-0.481934	0.443359	0.419922	0.614258	-0.62793	0.661133	0.3125	0.569824	0.519531	-18.4	-0.52002
-20.7	-0.0612106	-0.052887	-0.035881	-0.00896	-0.0317459	-0.00743	-0.059967	-0.0843124	-0.0798798	-0.165794	-0.133064	-20.9	-0.0388336	-0.0347672	0.00275	0.0242004	-0.0469742	0.0535202	-0.0379028	-0.0641708	-0.0663986	-0.0348167	-0.0611649	-21.1	-0.0271606	-0.0328369	-0.0525513	-0.00305	-0.0672607	-0.019043	-0.0178223	-0.0670776	-0.0802612	-0.0758667	-0.0512695	-18.1	-0.775879	-0.681152	-0.439453	-0.140625	0.211426	0.197754	-0.608887	0.195313	0.136719	0.534668	0.279785	-18.3	-0.723145
-20.6	-0.0612106	-0.0548401	-0.0378342	-0.0187302	-0.0415115	-0.00782	-0.0521545	-0.0843124	-0.0876923	-0.165794	-0.133064	-20.8	-0.029068	-0.0250015	-0.00701	0.0191193	-0.0547867	0.0378952	-0.0320435	-0.0641708	-0.059761	-0.0406761	-0.0513992	-21	-0.0232544	-0.0230713	-0.0388794	-0.00305	-0.0614014	-0.026062	-0.0275879	-0.0670776	-0.0744019	-0.0797729	-0.0512695	-18	-0.679199	-0.675781	-0.429199	-0.435547	-0.131836	-0.291016	-0.51123	-0.241211	-0.0410156	0.297363	-0.0224609	-18.2	-0.804199
-20.5	-0.0592575	-0.052887	-0.0378342	-0.016777	-0.0512772	-0.0175858	-0.0619202	-0.0843124	-0.0876923	-0.154076	-0.133064	-20.7	-0.0232086	-0.0191422	-0.00701	0.0163879	-0.0442429	0.0332108	-0.0320435	-0.0641708	-0.0585861	-0.0367699	-0.0455399	-20.9	-0.017395	-0.00745	-0.0427856	-0.00305	-0.0614014	-0.0307617	-0.0373535	-0.0670776	-0.0822144	-0.0758667	-0.0629883	-17.9	-0.592773	-0.623535	-0.419434	-0.458008	-0.399902	-0.405762	-0.404297	-0.427734	-0.189453	-0.0727539	-0.270996	-18.1	-0.779785
-20.4	-0.051445	-0.0548401	-0.0378342	-0.00701	-0.049324	-0.0156326	-0.059967	-0.0921249	-0.0779266	-0.156029	-0.140488	-20.6	-0.029068	-0.0308609	-0.016777	0.0163879	-0.0372086	0.0261765	-0.0418091	-0.0700302	-0.0527267	-0.0309105	-0.0553055	-20.8	-0.017395	-0.019165	-0.0388794	-0.0128174	-0.0516357	-0.0307617	-0.0373535	-0.0612183	-0.076355	-0.0758667	-0.0629883	-17.8	-0.516602	-0.570313	-0.411621	-0.430664	-0.414551	-0.375488	-0.350586	-0.419434	-0.258301	-0.537109	-0.243164	-18	-0.665039
-20.3	-0.0612106	-0.0626526	-0.0378342	-0.0109177	-0.0415115	-0.0175858	-0.0521545	-0.0940781	-0.0798798	-0.153687	-0.129158	-20.5	-0.0193024	-0.0308609	-0.0120926	0.0105286	-0.0430679	0.0144577	-0.0515747	-0.0739365	-0.0585861	-0.0406761	-0.0650711	-20.7	-0.0134888	-0.019165	-0.0388794	-0.00696	-0.0477295	-0.0307617	-0.0314941	-0.0670776	-0.0724487	-0.0758667	-0.0629883	-17.7	-0.480957	-0.543457	-0.399902	-0.426758	-0.414551	-0.339844	-0.327148	-0.374512	-0.26123	-0.55957	-0.208008	-17.9	-0.581055
-20.2	-0.0592575	-0.0548401	-0.0472107	-0.00858	-0.0376053	-0.0253983	-0.0619202	-0.0921249	-0.0755844	-0.14431	-0.119392	-20.4	-0.013443	-0.0269547	-0.0148239	0.0163879	-0.0372086	0.0261765	-0.0515747	-0.0739365	-0.0624924	-0.0406761	-0.0748367	-20.6	-0.0134888	-0.0230713	-0.0388794	0.00281	-0.0477295	-0.0307617	-0.0373535	-0.0670776	-0.0665894	-0.0700073	-0.0629883	-17.6	-0.469238	-0.539063	-0.390137	-0.41748	-0.368164	-0.330078	-0.333008	-0.331055	-0.260742	-0.425293	-0.203613	-17.8	-0.526855
-20.1	-0.0612106	-0.0626526	-0.0378342	0.000801	-0.0219803	-0.0175858	-0.059967	-0.0940781	-0.068161	-0.154076	-0.11158	-20.3	-0.0232086	-0.0308609	-0.0148239	0.0105286	-0.0430679	0.0144577	-0.0476685	-0.0739365	-0.0585861	-0.0465355	-0.0748367	-20.5	-0.017395	-0.019165	-0.0388794	-0.005	-0.0477295	-0.0237427	-0.0314941	-0.0670776	-0.0568237	-0.0661011	-0.0629883	-17.5	-0.459961	-0.53125	-0.390137	-0.389648	-0.355957	-0.330078	-0.300293	-0.317383	-0.268555	-0.313477	-0.180176	-17.7	-0.499512
-20	-0.0612106	-0.0548401	-0.0378342	-0.00896	-0.0200272	-0.0175858	-0.0502014	-0.0921249	-0.0779266	-0.154076	-0.11158	-20.2	-0.0193024	-0.0367203	-0.0245895	0.0163879	-0.0430679	0.0191422	-0.0515747	-0.0700302	-0.0527267	-0.0406761	-0.0748367	-20.4	-0.0232544	-0.0133057	-0.041626	0.00201	-0.0418701	-0.0307617	-0.0373535	-0.0612183	-0.0568237	-0.059082	-0.0629883	-17.4	-0.45752	-0.498047	-0.395996	-0.401367	-0.355957	-0.324219	-0.30957	-0.304199	-0.268555	-0.272461	-0.158691	-17.6	-0.479492
-19.9	-0.0612106	-0.0646057	-0.0378342	-0.00701	-0.0219803	-0.0175858	-0.0521545	-0.0843124	-0.068161	-0.161888	-0.109627	-20.1	-0.013443	-0.0308609	-0.0206833	0.0163879	-0.0333023	0.0261765	-0.0476685	-0.0641708	-0.0488205	-0.0359879	-0.0865555	-20.3	-0.0232544	-0.019165	-0.0369263	0.00671	-0.0379639	-0.0307617	-0.0373535	-0.057312	-0.0626831	-0.0543823	-0.0559692	-17.3	-0.432129	-0.48291	-0.409668	-0.37207	-0.340332	-0.320801	-0.295898	-0.295898	-0.286133	-0.23877	-0.150879	-17.5	-0.470215
-19.8	-0.0709763	-0.0646057	-0.035881	-0.00896	-0.0219803	-0.0175858	-0.0502014	-0.0823593	-0.0701141	-0.154076	-0.11158	-20	-0.0232086	-0.0367203	-0.0148239	0.0163879	-0.0274429	0.0164108	-0.0418091	-0.0602646	-0.0488205	-0.038723	-0.0865555	-20.2	-0.017395	-0.0230713	-0.0369263	0.00671	-0.0262451	-0.0249023	-0.0314941	-0.0612183	-0.0498047	-0.0641479	-0.0551758	-17.2	-0.436035	-0.470703	-0.402344	-0.381836	-0.320801	-0.320313	-0.291992	-0.28418	-0.282227	-0.234863	-0.146973	-17.4	-0.456543
-19.7	-0.0709763	-0.0763245	-0.0280685	-0.00701	-0.033699	-0.0273514	-0.0423889	-0.0745468	-0.0798798	-0.154076	-0.109627	-19.9	-0.029068	-0.0308609	-0.0265427	0.00467	-0.0274429	0.0203171	-0.0418091	-0.0641708	-0.0390549	-0.038723	-0.0818672	-20.1	-0.0232544	-0.019165	-0.0369263	0.00281	-0.0281982	-0.0307617	-0.0275879	-0.057312	-0.0509644	-0.0641479	-0.0551758	-17.1	-0.445801	-0.488281	-0.397949	-0.368652	-0.309082	-0.302734	-0.28418	-0.299805	-0.270508	-0.21582	-0.146973	-17.3	-0.433105
-19.6	-0.068634	-0.084137	-0.0378342	-0.00896	-0.033699	-0.0273514	-0.044342	-0.0722046	-0.0798798	-0.161888	-0.11158	-19.8	-0.0232086	-0.0269547	-0.0265427	-0.0051	-0.0274429	0.0164108	-0.0379028	-0.0602646	-0.0429611	-0.0484886	-0.0806961	-20	-0.0232544	-0.0133057	-0.0427856	0.00671	-0.0223389	-0.0249023	-0.0275879	-0.0514526	-0.045105	-0.0582886	-0.0512695	-17	-0.430176	-0.474609	-0.407715	-0.371582	-0.290039	-0.302734	-0.274414	-0.27832	-0.268555	-0.213379	-0.146973	-17.2	-0.42334
-19.5	-0.0709763	-0.0821838	-0.0378342	-0.00896	-0.0313568	-0.0410233	-0.0619202	-0.0725937	-0.0896454	-0.154076	-0.11158	-19.7	-0.0329742	-0.0308609	-0.0265427	-0.0148621	-0.0333023	0.0105515	-0.0418091	-0.0544052	-0.044136	-0.0445824	-0.0709305	-19.9	-0.0232544	-0.0094	-0.0388794	0.00281	-0.0184326	-0.0209961	-0.0217285	-0.057312	-0.045105	-0.0543823	-0.0512695	-16.9	-0.441895	-0.470703	-0.41748	-0.381836	-0.3125	-0.308594	-0.290039	-0.282227	-0.270508	-0.195801	-0.147461	-17.1	-0.429199
-19.4	-0.0709763	-0.084137	-0.0475998	-0.00896	-0.0317459	-0.0488358	-0.0619202	-0.0725937	-0.0896454	-0.165794	-0.123299	-19.6	-0.0329742	-0.0308609	-0.0363083	-0.0246277	-0.0274429	0.0164108	-0.0418091	-0.050499	-0.0312424	-0.0484886	-0.0650711	-19.8	-0.03302	-0.019165	-0.0388794	0.00671	-0.0301514	-0.0209961	-0.0217285	-0.0514526	-0.0411987	-0.0661011	-0.0551758	-16.8	-0.455566	-0.462891	-0.41748	-0.383789	-0.30957	-0.302734	-0.301758	-0.266602	-0.260742	-0.184082	-0.164063	-17	-0.427246
-19.3	-0.0709763	-0.0743713	-0.0475998	-0.00896	-0.0317459	-0.0468826	-0.0619202	-0.0725937	-0.0974579	-0.154076	-0.140877	-19.5	-0.0329742	-0.0406265	-0.0460739	-0.0343933	-0.0196304	0.0164108	-0.0476685	-0.0544052	-0.0390549	-0.0484886	-0.0650711	-19.7	-0.0427856	-0.019165	-0.0388794	0.00671	-0.0301514	-0.0307617	-0.0178223	-0.0475464	-0.0509644	-0.0602417	-0.0610352	-16.7	-0.465332	-0.462891	-0.419434	-0.387695	-0.305176	-0.310547	-0.311523	-0.270508	-0.266602	-0.199707	-0.17627	-16.9	-0.452637
-19.2	-0.0787888	-0.0763245	-0.0573654	-0.0187302	-0.0297928	-0.0488358	-0.0716858	-0.0843124	-0.0876923	-0.163841	-0.138924	-19.4	-0.0427399	-0.0445328	-0.0460739	-0.0441589	-0.0176773	0.00665	-0.0379028	-0.0594864	-0.0292892	-0.054348	-0.0709305	-19.6	-0.0474854	-0.03479	-0.048645	-0.00305	-0.039917	-0.0307617	-0.0119629	-0.0405273	-0.0509644	-0.0661011	-0.0551758	-16.6	-0.465332	-0.470703	-0.435059	-0.40332	-0.305176	-0.3125	-0.311523	-0.299805	-0.286133	-0.186035	-0.193848	-16.8	-0.452637
-19.1	-0.0690231	-0.0837479	-0.0573654	-0.0187302	-0.0297928	-0.0586014	-0.0716858	-0.0843124	-0.0876923	-0.156029	-0.140877	-19.3	-0.047821	-0.0601578	-0.0519333	-0.0500183	-0.0137711	0.00665	-0.0437622	-0.0524521	-0.0331955	-0.0484886	-0.0748367	-19.5	-0.0525513	-0.0386963	-0.048645	-0.00305	-0.0328979	-0.0405273	-0.00806	-0.0455933	-0.06073	-0.0661011	-0.0610352	-16.5	-0.475098	-0.472656	-0.456055	-0.424805	-0.305176	-0.328125	-0.323242	-0.303711	-0.297852	-0.182129	-0.187988	-16.7	-0.462402
-19	-0.0690231	-0.0802307	-0.0651779	-0.0284958	-0.0219803	-0.0586014	-0.0716858	-0.0843124	-0.0876923	-0.156029	-0.148689	-19.2	-0.0407867	-0.0660172	-0.0421677	-0.0539246	-0.00791	0.00665	-0.039856	-0.0622177	-0.0331955	-0.0582542	-0.0806961	-19.4	-0.0525513	-0.0426025	-0.0584106	-0.00305	-0.0379639	-0.0405273	-0.013916	-0.0455933	-0.06073	-0.0661011	-0.0708008	-16.4	-0.484863	-0.462891	-0.468262	-0.43457	-0.307129	-0.339844	-0.333008	-0.303711	-0.307617	-0.165039	-0.193848	-16.6	-0.462402
-18.9	-0.0690231	-0.0724182	-0.0554123	-0.0284958	-0.0278397	-0.0566483	-0.0794983	-0.0940781	-0.0779266	-0.156029	-0.138924	-19.1	-0.0525055	-0.0679703	-0.0519333	-0.0500183	-0.0176773	-0.00312	-0.0437622	-0.0622177	-0.0331955	-0.0582542	-0.0748367	-19.3	-0.0720825	-0.0426025	-0.0681763	-0.00305	-0.0379639	-0.0561523	-0.0178223	-0.0455933	-0.0646362	-0.0700073	-0.0766602	-16.3	-0.492676	-0.460938	-0.48584	-0.444336	-0.314941	-0.357422	-0.34082	-0.313477	-0.307617	-0.172363	-0.187988	-16.5	-0.472168
-18.8	-0.0690231	-0.0724182	-0.0554123	-0.0284958	-0.0102615	-0.0566483	-0.0693436	-0.0921249	-0.0779266	-0.154076	-0.138924	-19	-0.0622711	-0.0582047	-0.0558395	-0.0519714	-0.0176773	-0.00703	-0.0476685	-0.0719833	-0.0429611	-0.0641136	-0.0846024	-19.2	-0.0662231	-0.0445557	-0.0720825	-0.022583	-0.0418701	-0.0600586	-0.029541	-0.0455933	-0.0665894	-0.0758667	-0.090332	-16.2	-0.516113	-0.470703	-0.499512	-0.454102	-0.322754	-0.361328	-0.352539	-0.323242	-0.319336	-0.189941	-0.195801	-16.4	-0.483887
-18.7	-0.0690231	-0.0724182	-0.0573654	-0.0265427	-0.0102615	-0.0468826	-0.0580139	-0.0843124	-0.0775375	-0.154076	-0.140488	-18.9	-0.0778961	-0.0718765	-0.0616989	-0.0422058	-0.0176773	-0.0226517	-0.0535278	-0.0719833	-0.0429611	-0.0582542	-0.0885086	-19.1	-0.0759888	-0.050415	-0.0720825	-0.022583	-0.0321045	-0.0639648	-0.029541	-0.0553589	-0.0665894	-0.0856323	-0.0961914	-16.1	-0.533691	-0.478516	-0.519043	-0.467773	-0.33252	-0.369141	-0.370117	-0.333008	-0.319336	-0.201172	-0.205566	-16.3	-0.501465
-18.6	-0.0690231	-0.0743713	-0.0651779	-0.0284958	-0.0122147	-0.0468826	-0.059967	-0.0921249	-0.0779266	-0.14431	-0.138924	-18.8	-0.0778961	-0.0671921	-0.0616989	-0.0422058	-0.0227585	-0.028511	-0.0632935	-0.0837021	-0.0488205	-0.0582542	-0.104134	-19	-0.0662231	-0.043396	-0.0720825	-0.0323486	-0.0379639	-0.0600586	-0.0393066	-0.0553589	-0.0665894	-0.0856323	-0.0922852	-16	-0.54541	-0.492188	-0.538574	-0.473633	-0.34375	-0.388672	-0.391602	-0.350586	-0.329102	-0.213379	-0.215332	-16.2	-0.515137
-18.5	-0.0709763	-0.0860901	-0.0554123	-0.0363083	-0.0200272	-0.0468826	-0.059967	-0.0823593	-0.0779266	-0.14431	-0.129158	-18.7	-0.0778961	-0.0621109	-0.0519333	-0.0422058	-0.0157242	-0.0324173	-0.0632935	-0.0837021	-0.0488205	-0.069973	-0.109993	-18.9	-0.0662231	-0.0269775	-0.0779419	-0.0264893	-0.0262451	-0.0600586	-0.0490723	-0.0670776	-0.0568237	-0.0993042	-0.105957	-15.9	-0.572754	-0.507813	-0.565918	-0.475586	-0.355957	-0.400391	-0.401367	-0.354492	-0.331055	-0.213379	-0.227539	-16.1	-0.54248
-18.4	-0.068634	-0.0939026	-0.0554123	-0.0265427	-0.0196381	-0.0367279	-0.0521545	-0.0823593	-0.0779266	-0.136497	-0.129158	-18.6	-0.0778961	-0.0562515	-0.0628738	-0.0461121	-0.0157242	-0.0324173	-0.0730591	-0.0797958	-0.0390549	-0.0758324	-0.104134	-18.8	-0.0662231	-0.0230713	-0.0818481	-0.0421143	-0.0223389	-0.0698242	-0.0588379	-0.0612183	-0.0568237	-0.0895386	-0.105957	-15.8	-0.594238	-0.509766	-0.577637	-0.493164	-0.375488	-0.402344	-0.411133	-0.362305	-0.338867	-0.230957	-0.244629	-16	-0.563965
-18.3	-0.0709763	-0.0939026	-0.0569763	-0.0265427	-0.0200272	-0.0351639	-0.059967	-0.0725937	-0.0779266	-0.134544	-0.129158	-18.5	-0.0778961	-0.0660172	-0.0519333	-0.0511932	-0.0215836	-0.044136	-0.0828247	-0.0837021	-0.0390549	-0.0660667	-0.111946	-18.7	-0.0564575	-0.0230713	-0.0720825	-0.0264893	-0.0223389	-0.0737305	-0.0627441	-0.0670776	-0.0556641	-0.0895386	-0.105957	-15.7	-0.623535	-0.509766	-0.606934	-0.512695	-0.404785	-0.419922	-0.422852	-0.37207	-0.358398	-0.23291	-0.254395	-15.9	-0.581543
-18.2	-0.0709763	-0.0958557	-0.0554123	-0.016777	-0.0200272	-0.037117	-0.059967	-0.0725937	-0.0759735	-0.134155	-0.129158	-18.4	-0.0681305	-0.0660172	-0.0558395	-0.0500183	-0.0118179	-0.0499954	-0.0925903	-0.0797958	-0.0390549	-0.0660667	-0.111946	-18.6	-0.0564575	-0.0133057	-0.0740356	-0.0264893	-0.0281982	-0.0737305	-0.0615845	-0.0709839	-0.0548706	-0.0914917	-0.104797	-15.6	-0.635254	-0.513672	-0.628418	-0.53418	-0.406738	-0.429688	-0.458008	-0.393555	-0.360352	-0.240723	-0.273438	-15.8	-0.603027
-18.1	-0.0787888	-0.111092	-0.0573654	-0.0187302	-0.0200272	-0.0449295	-0.0521545	-0.0725937	-0.068161	-0.134544	-0.129158	-18.3	-0.0700836	-0.0718765	-0.0656052	-0.0500183	-0.0176773	-0.0499954	-0.0984497	-0.0797958	-0.0390549	-0.0660667	-0.111946	-18.5	-0.06427	-0.019165	-0.0631104	-0.0284424	-0.0223389	-0.0756836	-0.0510254	-0.0612183	-0.0548706	-0.0973511	-0.104004	-15.5	-0.664063	-0.53125	-0.638184	-0.543945	-0.42627	-0.429688	-0.481445	-0.411133	-0.375977	-0.262207	-0.286133	-15.7	-0.620605
-18	-0.0807419	-0.101715	-0.067131	-0.0206833	-0.0219803	-0.0488358	-0.059967	-0.0628281	-0.0677719	-0.142357	-0.133064	-18.2	-0.0642242	-0.0816422	-0.0753708	-0.0441589	-0.0196304	-0.059761	-0.0976715	-0.0700302	-0.0382767	-0.0602074	-0.111164	-18.4	-0.0670166	-0.0289307	-0.0623169	-0.0186768	-0.0231323	-0.0756836	-0.0510254	-0.0612183	-0.0548706	-0.101257	-0.104004	-15.4	-0.684082	-0.558594	-0.647949	-0.553711	-0.436035	-0.449219	-0.500977	-0.424805	-0.391602	-0.279785	-0.302734	-15.6	-0.644531
-17.9	-0.0885544	-0.099762	-0.0768967	-0.0281067	-0.0297928	-0.0586014	-0.0638733	-0.0550156	-0.0705032	-0.152122	-0.150642	-18.1	-0.0693054	-0.0875015	-0.0714645	-0.0539246	-0.0137711	-0.059761	-0.0964966	-0.0700302	-0.0273361	-0.0758324	-0.100227	-18.3	-0.0720825	-0.0230713	-0.0681763	-0.0186768	-0.0223389	-0.0756836	-0.0412598	-0.0612183	-0.0568237	-0.100098	-0.105957	-15.3	-0.705566	-0.597656	-0.665527	-0.561523	-0.453613	-0.478516	-0.510742	-0.450195	-0.399414	-0.312988	-0.32666	-15.5	-0.665527
-17.8	-0.0787888	-0.0939026	-0.0749435	-0.016777	-0.0297928	-0.0644608	-0.0814514	-0.0647812	-0.0915985	-0.142357	-0.160408	-18	-0.0720367	-0.0875015	-0.0714645	-0.0636902	-0.0137711	-0.059761	-0.086731	-0.0700302	-0.0390549	-0.0652847	-0.109993	-18.2	-0.0818481	-0.0230713	-0.0779419	-0.0147705	-0.0125732	-0.0745239	-0.0471191	-0.0612183	-0.0411987	-0.0953979	-0.105957	-15.2	-0.715332	-0.636719	-0.659668	-0.594727	-0.48291	-0.509766	-0.532227	-0.454102	-0.418945	-0.320801	-0.346191	-15.4	-0.692871
-17.7	-0.0787888	-0.103668	-0.0749435	-0.016777	-0.0297928	-0.0566483	-0.0794983	-0.0745468	-0.0990219	-0.136497	-0.160408	-17.9	-0.0818024	-0.0914078	-0.0714645	-0.0597839	-0.0176773	-0.0707016	-0.0886841	-0.0700302	-0.0292892	-0.0777855	-0.109993	-18.1	-0.0857544	-0.0289307	-0.0779419	-0.0175171	-0.0125732	-0.0737305	-0.0510254	-0.0514526	-0.0372925	-0.0993042	-0.105957	-15.1	-0.736816	-0.652344	-0.657715	-0.629883	-0.504395	-0.537109	-0.53418	-0.461914	-0.438477	-0.322754	-0.356445	-15.3	-0.712402
-17.6	-0.0768356	-0.101715	-0.0749435	-0.00896	-0.0274506	-0.0566483	-0.091217	-0.0745468	-0.099411	-0.154076	-0.167831	-17.8	-0.0778961	-0.0925827	-0.0714645	-0.0617371	-0.0235367	-0.0695267	-0.0828247	-0.0700302	-0.0390549	-0.0738792	-0.100227	-18	-0.0916138	-0.0258179	-0.0818481	-0.0167236	-0.0184326	-0.0795898	-0.0412598	-0.0514526	-0.0361328	-0.0993042	-0.105957	-15	-0.744629	-0.669922	-0.671387	-0.643555	-0.525879	-0.548828	-0.55957	-0.481445	-0.46582	-0.350098	-0.382813	-15.2	-0.722168
-17.5	-0.0690231	-0.0915604	-0.0749435	-0.0187302	-0.018074	-0.054306	-0.0814514	-0.0839233	-0.116989	-0.154076	-0.158455	-17.7	-0.0818024	-0.0855484	-0.0734177	-0.0656433	-0.0129929	-0.0734329	-0.0886841	-0.0739365	-0.0351486	-0.0758324	-0.100227	-17.9	-0.09552	-0.0230713	-0.0720825	-0.0167236	-0.0223389	-0.0834961	-0.0490723	-0.057312	-0.0482178	-0.0993042	-0.117676	-14.9	-0.750488	-0.689453	-0.671387	-0.645508	-0.537598	-0.570313	-0.581055	-0.50293	-0.489258	-0.361816	-0.396973	-15.1	-0.745605
-17.4	-0.0690231	-0.0821838	-0.0651779	-0.0284958	-0.000496	-0.0351639	-0.0810623	-0.0843124	-0.10527	-0.14431	-0.156502	-17.6	-0.0876617	-0.0816422	-0.0734177	-0.0715027	-0.0118179	-0.0792923	-0.0886841	-0.0837021	-0.0195236	-0.0758324	-0.0904617	-17.8	-0.09552	-0.0172119	-0.0720825	-0.0128174	-0.0125732	-0.0893555	-0.0432129	-0.057312	-0.0626831	-0.101257	-0.131348	-14.8	-0.766113	-0.699219	-0.679199	-0.663086	-0.562988	-0.580078	-0.600586	-0.512695	-0.500977	-0.369629	-0.416504	-15	-0.769043
-17.3	-0.0569153	-0.0802307	-0.067131	-0.0363083	-0.0122147	-0.0429764	-0.0794983	-0.0921249	-0.0955048	-0.14431	-0.146736	-17.5	-0.0876617	-0.0699234	-0.0726395	-0.0675964	-0.0118179	-0.0831985	-0.0828247	-0.0954208	-0.0187454	-0.0836449	-0.0982742	-17.7	-0.0857544	-0.019165	-0.0623169	-0.022583	-0.0125732	-0.0893555	-0.045166	-0.0690308	-0.0654297	-0.118835	-0.125488	-14.7	-0.766602	-0.720703	-0.706543	-0.680664	-0.58252	-0.617188	-0.621582	-0.514648	-0.510742	-0.391113	-0.40918	-14.9	-0.763184
-17.2	-0.0475388	-0.0704651	-0.0667419	-0.0363083	-0.0102615	-0.0253983	-0.0775452	-0.0823593	-0.0876923	-0.134544	-0.138924	-17.4	-0.0876617	-0.0757828	-0.0714645	-0.0609589	-0.00205	-0.0929642	-0.0886841	-0.105186	-0.0359268	-0.0953636	-0.115852	-17.6	-0.0818481	-0.0230713	-0.0525513	-0.022583	-0.00555	-0.0893555	-0.0588379	-0.0787964	-0.0704956	-0.10907	-0.125488	-14.6	-0.766113	-0.738281	-0.710449	-0.704102	-0.604004	-0.636719	-0.643555	-0.522461	-0.518555	-0.400879	-0.42627	-14.8	-0.780273
-17.1	-0.0475388	-0.0606995	-0.0749435	-0.0402145	-0.0200272	-0.0273514	-0.059967	-0.0921249	-0.08535	-0.134155	-0.138535	-17.3	-0.0739899	-0.0738297	-0.0577927	-0.0461121	-0.00791	-0.104683	-0.0964966	-0.110268	-0.0429611	-0.0953636	-0.131477	-17.5	-0.0779419	-0.00745	-0.0525513	-0.0167236	0.0147705	-0.0854492	-0.0627441	-0.0717773	-0.0744019	-0.111023	-0.118469	-14.5	-0.766113	-0.75	-0.720215	-0.723633	-0.605957	-0.650391	-0.65332	-0.532227	-0.52832	-0.402832	-0.437988	-14.7	-0.778809
-17	-0.0299606	-0.0407791	-0.0729904	-0.048027	-0.018074	-0.0351639	-0.059967	-0.0804062	-0.0876923	-0.132591	-0.136971	-17.2	-0.0700836	-0.0632858	-0.0519333	-0.0402527	-0.0137711	-0.100777	-0.112122	-0.112999	-0.0499954	-0.085598	-0.131477	-17.4	-0.0681763	0.0132446	-0.0513916	-0.0167236	0.0186768	-0.0756836	-0.0529785	-0.0670776	-0.0587769	-0.101257	-0.11377	-14.4	-0.793457	-0.775391	-0.71875	-0.743164	-0.625	-0.669922	-0.672852	-0.549805	-0.532227	-0.410645	-0.455566	-14.6	-0.790527
-16.9	-0.0280075	-0.0294495	-0.0554123	-0.0460739	-0.000496	-0.0273514	-0.0580139	-0.0725937	-0.0876923	-0.132591	-0.127205	-17.1	-0.0700836	-0.0464859	-0.048027	-0.0363464	-0.0235367	-0.091011	-0.108215	-0.118858	-0.0527267	-0.085598	-0.117023	-17.3	-0.0611572	0.0179443	-0.0408325	-0.022583	0.0108643	-0.0686646	-0.0529785	-0.0709839	-0.0490112	-0.101257	-0.109863	-14.3	-0.781738	-0.798828	-0.737793	-0.770508	-0.637695	-0.699219	-0.663574	-0.561523	-0.549805	-0.430176	-0.465332	-14.5	-0.794434
-16.8	-0.0100403	-0.021637	-0.0534592	-0.0281067	-0.000107	-0.0250092	-0.0521545	-0.0702515	-0.0857391	-0.120872	-0.117439	-17	-0.0653992	-0.0425797	-0.0382614	-0.0304871	-0.0137711	-0.0960922	-0.108215	-0.118858	-0.0585861	-0.085598	-0.109993	-17.2	-0.0564575	0.0238037	-0.0369263	-0.0167236	0.0167236	-0.0639648	-0.0420532	-0.0709839	-0.0353394	-0.090332	-0.100098	-14.2	-0.768066	-0.837402	-0.741699	-0.791992	-0.646973	-0.710938	-0.672852	-0.583008	-0.55957	-0.46875	-0.484863	-14.4	-0.815918
-16.7	-0.00848	-0.0118713	-0.0436935	-0.0245895	0.00341	-0.0136795	-0.0478592	-0.0608749	-0.0759735	-0.11306	-0.11705	-16.9	-0.0583649	-0.032814	-0.0277176	-0.0324402	-0.00909	-0.0890579	-0.108215	-0.118858	-0.0546799	-0.084816	-0.106087	-17.1	-0.0408325	0.043335	-0.03302	-0.0011	0.0167236	-0.0581055	-0.0412598	-0.0709839	-0.0302734	-0.0895386	-0.0961914	-14.1	-0.777832	-0.861328	-0.739746	-0.822754	-0.671875	-0.730469	-0.666992	-0.600586	-0.569336	-0.46582	-0.494629	-14.3	-0.810059
-16.6	-0.00848	-0.00172	-0.0335388	-0.016777	0.013176	-0.00587	-0.0384827	-0.0589218	-0.068161	-0.098999	-0.105721	-16.8	-0.0544586	-0.0230484	-0.0187302	-0.0277557	-0.00791	-0.0851517	-0.0976715	-0.114952	-0.0546799	-0.085598	-0.0963211	-17	-0.0369263	0.043335	-0.017395	0.00201	0.022583	-0.0541992	-0.0256348	-0.0553589	-0.0158081	-0.0797729	-0.098938	-14	-0.77832	-0.871094	-0.739746	-0.852539	-0.686035	-0.742188	-0.680664	-0.614258	-0.579102	-0.473145	-0.51416	-14.2	-0.810059
-16.5	-0.00652	0.00766	-0.0339279	-0.0148239	0.0209885	-0.00391	-0.0384827	-0.0530624	-0.068161	-0.0798569	-0.0940018	-16.7	-0.0485992	-0.0125046	-0.0226364	-0.0109558	0.00771	-0.0792923	-0.0984497	-0.0993271	-0.0488205	-0.0758324	-0.0904617	-16.9	-0.0213013	0.0640259	-0.00763	0.00867	0.0362549	-0.0444336	-0.0217285	-0.0514526	-0.0158081	-0.0641479	-0.0883789	-13.9	-0.768066	-0.898438	-0.731934	-0.874023	-0.697754	-0.751953	-0.702148	-0.62207	-0.59668	-0.498535	-0.535645	-14.1	-0.807617
-16.4	0.00129	0.00766	-0.0261154	-0.00701	0.028801	0.00195	-0.0306702	-0.0511093	-0.0658188	-0.0720444	-0.0783768	-16.6	-0.044693	0.0082	-0.0187302	-0.00705	0.00381	-0.0792923	-0.0945435	-0.106361	-0.0343704	-0.0719261	-0.0877266	-16.8	-0.0162354	0.0726318	0.0130615	0.0223389	0.0374146	-0.0385742	-0.0119629	-0.0444336	-0.00995	-0.0602417	-0.0786133	-13.8	-0.768066	-0.910156	-0.757324	-0.883789	-0.698242	-0.769531	-0.696289	-0.641602	-0.616211	-0.512207	-0.562988	-14	-0.79834
-16.3	0.00324	0.00961	-0.0241623	-0.00701	0.0409088	0.00429	-0.028717	-0.0409546	-0.0447235	-0.0622787	-0.0779877	-16.5	-0.0282898	0.0179672	-0.00819	0.00272	-0.00401	-0.075386	-0.0789185	-0.0895615	-0.0273361	-0.0660667	-0.0767899	-16.7	-0.0154419	0.0921631	0.0236206	0.0281982	0.0440674	-0.034668	-0.0061	-0.0397339	-0.000183	-0.0473633	-0.059082	-13.7	-0.77002	-0.931641	-0.769043	-0.913086	-0.697754	-0.794922	-0.704102	-0.645508	-0.631836	-0.51416	-0.559082	-13.9	-0.800293
-16.2	0.0133972	0.0193787	-0.0140076	-0.00662	0.0502853	0.025383	-0.0107498	-0.0315781	-0.0388641	-0.0544662	-0.0686111	-16.4	-0.0271149	0.0277328	-0.00115	0.0222473	-0.00401	-0.0695267	-0.0789185	-0.0856552	-0.0292892	-0.0477066	-0.0572586	-16.6	-0.00568	0.101929	0.0372925	0.0321045	0.053833	-0.0296021	-0.00806	-0.0358276	0.0134888	-0.0328979	-0.0481567	-13.6	-0.760254	-0.935547	-0.794434	-0.924805	-0.689941	-0.800781	-0.72168	-0.645508	-0.647461	-0.523926	-0.590332	-13.8	-0.79834
-16.1	0.0325394	0.0158615	0.00513	-0.00701	0.0502853	0.0331955	-0.00723	-0.0296249	-0.0486298	-0.052124	-0.066658	-16.3	-0.0271149	0.0363235	0.00275	0.0288849	-9.92e-05	-0.0550766	-0.0750122	-0.0797958	-0.025383	-0.0309105	-0.047493	-16.5	0.000183	0.103088	0.0431519	0.0418701	0.0733643	-0.00928	-0.0069	-0.0221558	0.0232544	-0.0231323	-0.0395508	-13.5	-0.741211	-0.941895	-0.833496	-0.93457	-0.705566	-0.804688	-0.709961	-0.65332	-0.641602	-0.531738	-0.60791	-13.7	-0.788574
-16	0.0325394	0.0291443	0.00709	-0.00506	0.0522385	0.025383	0.00058	-0.0198593	-0.0466766	-0.0407944	-0.0549393	-16.2	-0.013443	0.0531235	0.0125198	0.0339661	0.0155258	-0.0460892	-0.0632935	-0.0758896	-0.0156174	-0.0309105	-0.046711	-16.4	0.013855	0.117554	0.0540771	0.0488892	0.0772705	-0.00537	-0.0022	-0.00653	0.0302734	-0.0036	-0.0239258	-13.4	-0.730957	-0.879395	-0.581055	-0.967773	-0.699707	-0.802734	-0.731445	-0.647949	-0.649414	-0.508301	-0.592285	-13.6	-0.786133
-15.9	0.042305	0.0369568	0.0168533	0.00471	0.0620041	0.0331955	0.00449	-0.0120468	-0.0388641	-0.0310287	-0.0467377	-16.1	-0.00954	0.0531235	0.0183792	0.0437317	0.016304	-0.0402298	-0.0644684	-0.0653458	-0.00976	-0.0113792	-0.0260086	-16.3	0.02948	0.117554	0.0587769	0.0633545	0.0842896	0.000488	0.00366	0.00439	0.0408325	0.000305	-0.0102539	-13.3	-0.565918	-0.702148	-0.289551	-1.03369	-0.744629	-0.779785	-0.745117	-0.635742	-0.676758	-0.535645	-0.61377	-13.5	-0.776855
-15.8	0.0501175	0.0389099	0.0246658	0.014473	0.0702057	0.0433502	0.0201111	-0.0100937	-0.0267563	-0.0212631	-0.0256424	-16	-0.00563	0.0570297	0.0211105	0.0632629	0.0213852	-0.0363235	-0.0476685	-0.0485458	-0.00976	-0.00552	-0.0221024	-16.2	0.0384521	0.123413	0.0646362	0.0692139	0.0987549	0.00439	0.017334	0.00909	0.0388794	0.00537	0.000671	-13.2	-0.345215	-0.504883	-0.0219727	-1.06934	-0.744629	-0.765625	-0.442383	-0.608887	-0.665527	-0.559082	-0.650879	-13.4	-0.730957
-15.7	0.0622253	0.0486755	0.0270081	0.0226746	0.0834885	0.0371017	0.0201111	0.00983	-0.0154266	-0.020874	-0.0178299	-15.9	0.014679	0.0667953	0.0281448	0.0738068	0.0311508	-0.0304642	-0.0437622	-0.0446396	-0.00507	-0.000832	0.00329	-16.1	0.0529175	0.142944	0.0841675	0.0789795	0.0987549	0.0211792	0.0231934	0.0247192	0.0447388	0.0159302	0.00537	-13.1	-0.0976563	-0.288086	0.188965	-0.875	-0.668945	-0.705566	-0.10791	-0.571289	-0.601074	-0.598145	-0.594727	-13.3	-0.51416
-15.6	0.073555	0.0685959	0.0461502	0.0261917	0.0932541	0.0546799	0.0224533	0.0192032	-0.00566	-0.0134506	-0.00611	-15.8	0.0217133	0.0831985	0.0320511	0.0827942	0.0409164	-0.0257797	-0.0379028	-0.034874	0.0156326	0.0101051	0.0138359	-16	0.0587769	0.14801	0.0861206	0.0985107	0.11438	0.0317383	0.0282593	0.0344849	0.0505981	0.0256958	0.0112305	-13	0.0708008	-0.0908203	0.285156	-0.607422	-0.575684	-0.59082	0.161621	-0.54834	-0.453125	-0.574707	-0.322266	-13.2	-0.28125
-15.5	0.0930862	0.0799255	0.0363846	0.0359573	0.112785	0.056633	0.0435486	0.0289688	0.0041	-0.0114975	0.000137	-15.7	0.0256195	0.0882797	0.0418167	0.0925598	0.0467758	-0.0148392	-0.024231	-0.0309677	0.0175858	0.0179176	0.0189133	-15.9	0.0685425	0.154663	0.102905	0.103577	0.133911	0.0356445	0.0446777	0.0481567	0.06427	0.0452271	0.0268555	-12.9	0.0410156	0.0908203	0.202148	-0.350098	-0.421387	-0.347168	0.29541	-0.0820313	-0.271484	-0.308594	-0.00977	-13.1	-0.0473633
-15.4	0.100899	0.0994568	0.0461502	0.0437698	0.118645	0.0644455	0.0513611	0.0387344	0.0123062	-0.00369	0.00365	-15.6	0.0451508	0.0941391	0.0515823	0.0984192	0.0514603	-0.00898	-0.0175934	-0.0172958	0.0117264	0.0276833	0.0228195	-15.8	0.0822144	0.168335	0.107605	0.108276	0.137024	0.0415039	0.048584	0.0540161	0.0693359	0.0561523	0.041687	-12.8	0.0307617	0.0644531	0.100586	-0.0800781	-0.188965	-0.0830078	0.282227	0.203125	-0.119141	0.0175781	0.283203	-13	0.0625
-15.3	0.102852	0.0994568	0.0559158	0.0539246	0.120987	0.072258	0.0611267	0.0586548	0.0138702	-0.00173	0.0231857	-15.5	0.0510101	0.0980453	0.0574417	0.112091	0.0682602	-0.00507	-0.00275	-0.00675	0.0253983	0.0382309	0.0364914	-15.7	0.0892334	0.172241	0.113464	0.127808	0.153442	0.0454102	0.0700684	0.0649414	0.079895	0.0608521	0.0620117	-12.7	-0.000488	0.00635	0.0380859	0.0859375	0.0708008	0.15332	0.268555	0.373047	0.0195313	0.390137	0.390137	-12.9	-0.00732
-15.2	0.111053	0.117035	0.073494	0.0652542	0.130363	0.0843658	0.0615158	0.0699844	0.025589	0.00842	0.0329514	-15.4	0.0556946	0.117577	0.0621262	0.118729	0.0663071	-0.00117	0.00116	0.00419	0.0195389	0.0452614	0.062664	-15.6	0.0997925	0.182007	0.132996	0.137573	0.163208	0.0563354	0.0778809	0.0755005	0.0896606	0.0667114	0.081543	-12.6	-0.0317383	-0.0449219	-0.00146	0.0888672	0.266113	0.119629	0.233887	0.286621	0.154297	0.555176	0.283203	-12.8	-0.0170898
-15.1	0.112617	0.117424	0.0758362	0.0750198	0.132317	0.0956955	0.080658	0.0680313	0.0314484	0.0197525	0.0431061	-15.3	0.0666351	0.12812	0.0730667	0.12381	0.0702133	0.00938	0.0187378	0.0139542	0.033989	0.0491676	0.0736008	-15.5	0.109558	0.192932	0.142761	0.148499	0.172974	0.0629883	0.0778809	0.0950317	0.0994263	0.0706177	0.0952148	-12.5	-0.0454102	-0.0605469	-0.0288086	-0.00244	0.244141	0.0708008	0.19043	0.239258	0.188477	0.548828	0.22998	-12.7	-0.034668
-15	0.124336	0.120941	0.0871658	0.0828323	0.140129	0.0937424	0.0728455	0.0797501	0.0334015	0.0392838	0.0544357	-15.2	0.0764008	0.137108	0.0808792	0.133575	0.0799789	0.0144577	0.0304565	0.0237198	0.0449295	0.0647926	0.0833664	-15.4	0.12323	0.213257	0.146667	0.159058	0.17688	0.0766602	0.0946655	0.104797	0.114258	0.0862427	0.104187	-12.4	-0.0820313	-0.0546875	-0.0620117	-0.0532227	0.190918	0.0351563	0.186523	0.20459	0.21582	0.393066	0.207031	-12.6	-0.0522461
-14.9	0.132149	0.126801	0.0871658	0.0847855	0.151848	0.0956955	0.0826111	0.0899048	0.0431671	0.0490494	0.0622482	-15.1	0.080307	0.146873	0.0906448	0.153107	0.0963821	0.0203171	0.0402222	0.0440292	0.0546951	0.0686989	0.0970383	-15.3	0.138855	0.223022	0.153687	0.178589	0.183899	0.0922852	0.103271	0.115723	0.115051	0.097168	0.120605	-12.3	-0.111816	-0.0527344	-0.0874023	-0.0483398	0.183105	-0.00586	0.170898	0.170898	0.211914	0.265625	0.20459	-12.5	-0.0664063
-14.8	0.139961	0.126801	0.0949783	0.0929871	0.149895	0.0937424	0.0927658	0.101234	0.0513687	0.058815	0.0817795	-15	0.0842133	0.166405	0.101189	0.153107	0.101463	0.0242233	0.0449066	0.0549698	0.0644608	0.0890121	0.119305	-15.2	0.143921	0.232788	0.174011	0.182495	0.188599	0.100098	0.122803	0.136047	0.120911	0.105774	0.130371	-12.2	-0.143066	-0.0761719	-0.106445	-0.0615234	0.152344	-0.0351563	0.122559	0.139648	0.18457	0.220215	0.187012	-12.4	-0.097168
-14.7	0.139961	0.136566	0.114899	0.0965042	0.152237	0.10585	0.0904236	0.107094	0.0548859	0.0670166	0.0915451	-14.9	0.0908508	0.162498	0.117989	0.16951	0.111229	0.033989	0.0656128	0.0608292	0.080864	0.0999489	0.124382	-15.1	0.15448	0.24646	0.183777	0.188354	0.194458	0.11377	0.132568	0.138	0.134583	0.11554	0.149902	-12.1	-0.154785	-0.0878906	-0.126465	-0.090332	0.126465	-0.0585938	0.125488	0.104492	0.155273	0.177246	0.17334	-12.3	-0.124512
-14.6	0.150116	0.136566	0.124275	0.116035	0.161613	0.103508	0.102142	0.109047	0.0646515	0.0685806	0.1017	-14.8	0.101791	0.173042	0.121895	0.174591	0.120995	0.0398483	0.0753784	0.0647354	0.0820389	0.109715	0.134148	-15	0.160339	0.24762	0.193542	0.19342	0.20813	0.120789	0.143494	0.153625	0.150208	0.135071	0.160828	-12	-0.180176	-0.115234	-0.145996	-0.0947266	0.0991211	-0.0683594	0.101074	0.0791016	0.143555	0.147949	0.163574	-12.2	-0.14209
-14.5	0.15168	0.136566	0.126228	0.123848	0.169426	0.103508	0.111908	0.116859	0.072464	0.0783463	0.122795	-14.7	0.105698	0.178123	0.127754	0.190216	0.13662	0.0445328	0.0949097	0.0752792	0.0859451	0.117527	0.153679	-14.9	0.179871	0.264038	0.204468	0.209839	0.202271	0.131348	0.157959	0.164551	0.159973	0.154602	0.181152	-11.9	-0.212891	-0.136719	-0.155762	-0.120117	0.0756836	-0.0776367	0.0712891	0.0771484	0.124023	0.121094	0.153809	-12.1	-0.155762
-14.4	0.153633	0.146721	0.134041	0.133614	0.181145	0.113274	0.11972	0.128578	0.072464	0.0881119	0.130608	-14.6	0.115463	0.183983	0.13752	0.192169	0.131538	0.0554733	0.105453	0.0959854	0.0918045	0.127293	0.164227	-14.8	0.183777	0.267944	0.207214	0.219604	0.215942	0.14502	0.163818	0.184875	0.174805	0.175293	0.190918	-11.8	-0.217285	-0.138672	-0.175293	-0.12207	0.0561523	-0.0800781	0.0478516	0.0537109	0.112305	0.0913086	0.126465	-12	-0.185547
-14.3	0.161446	0.150238	0.134041	0.151581	0.188957	0.115227	0.11972	0.13678	0.0822296	0.108032	0.132561	-14.5	0.121323	0.193748	0.13752	0.207794	0.148338	0.0593796	0.112488	0.0998917	0.0957108	0.13784	0.17321	-14.7	0.193542	0.27771	0.213074	0.22937	0.232727	0.150879	0.18335	0.188782	0.191223	0.185852	0.210449	-11.7	-0.227051	-0.159668	-0.200684	-0.149414	0.0371094	-0.0898438	0.0380859	0.0288086	0.0932617	0.0776367	0.0991211	-11.9	-0.212402
-14.2	0.163399	0.156097	0.134041	0.145332	0.189346	0.123039	0.131828	0.138344	0.0806656	0.117409	0.150139	-14.4	0.131088	0.193748	0.148064	0.212479	0.150291	0.0632858	0.116394	0.103798	0.115242	0.158543	0.192741	-14.6	0.192749	0.27771	0.226746	0.248901	0.243286	0.154785	0.194275	0.204407	0.200989	0.195618	0.220215	-11.6	-0.236816	-0.169922	-0.210449	-0.170898	-0.00244	-0.117188	0.0361328	0.0166016	0.0654297	0.0541992	0.101074	-11.8	-0.212402
-14.1	0.180977	0.158051	0.13443	0.16291	0.19091	0.123428	0.139252	0.138344	0.0939484	0.119362	0.152481	-14.3	0.131866	0.193748	0.159004	0.229279	0.156151	0.0789108	0.12616	0.109657	0.119926	0.168308	0.202507	-14.5	0.203308	0.27771	0.226746	0.252014	0.256958	0.17157	0.198975	0.208313	0.202942	0.205383	0.23114	-11.5	-0.246582	-0.181641	-0.216309	-0.172852	-0.0239258	-0.113281	0.0380859	0.00684	0.0517578	0.0385742	0.103027	-11.7	-0.224121
-14	0.180977	0.165863	0.14576	0.164864	0.19091	0.136711	0.131439	0.148109	0.101761	0.138893	0.16967	-14.2	0.142807	0.203514	0.159004	0.229279	0.169823	0.0835953	0.136703	0.123329	0.125008	0.178074	0.222038	-14.4	0.209167	0.287476	0.236511	0.268433	0.262817	0.17627	0.204834	0.223938	0.212708	0.226074	0.241699	-11.4	-0.256348	-0.207031	-0.220215	-0.182617	-0.0356445	-0.113281	0.0263672	0.00635	0.0263672	0.0229492	0.110352	-11.6	-0.224121
-13.9	0.191132	0.158051	0.14576	0.172676	0.188957	0.144524	0.141205	0.148109	0.0998077	0.146706	0.163811	-14.1	0.146713	0.204292	0.16877	0.229279	0.175682	0.100395	0.153503	0.129967	0.134773	0.188622	0.232586	-14.3	0.222839	0.286682	0.247437	0.272339	0.266724	0.17627	0.224365	0.229004	0.212708	0.230774	0.255371	-11.3	-0.275879	-0.220703	-0.228027	-0.192383	-0.0454102	-0.102051	0.00879	-0.0180664	0.00488	0.00928	0.10498	-11.5	-0.233887
-13.8	0.192696	0.167816	0.155525	0.175018	0.19091	0.144524	0.141205	0.148109	0.0919952	0.145142	0.179436	-14	0.162338	0.20742	0.16877	0.239044	0.190132	0.100395	0.155457	0.140907	0.150398	0.195652	0.243523	-14.2	0.238464	0.303101	0.24823	0.287964	0.277649	0.195801	0.228271	0.239563	0.213867	0.236633	0.26123	-11.2	-0.283691	-0.238281	-0.228027	-0.194336	-0.0629883	-0.118652	-0.000977	-0.0224609	-0.0166016	0.0170898	0.0952148	-11.4	-0.243652
-13.7	0.202461	0.165863	0.165291	0.184395	0.19091	0.14257	0.139252	0.150063	0.101761	0.146706	0.173576	-13.9	0.17601	0.219139	0.178535	0.235138	0.201073	0.100395	0.165222	0.140907	0.150398	0.209324	0.259148	-14.1	0.252136	0.310913	0.257996	0.29187	0.278442	0.20166	0.228271	0.239563	0.230286	0.256165	0.274902	-11.1	-0.29541	-0.232422	-0.237793	-0.200195	-0.074707	-0.121582	-0.0126953	-0.0400391	-0.0107422	-0.00781	0.0932617	-11.3	-0.255371
-13.6	0.200508	0.167816	0.163338	0.182442	0.200676	0.152336	0.149017	0.16803	0.101761	0.146706	0.179436	-13.8	0.179916	0.21328	0.180489	0.239044	0.206932	0.104301	0.171082	0.140907	0.150398	0.21909	0.263054	-14	0.261902	0.316772	0.267761	0.308655	0.278442	0.215332	0.245056	0.239563	0.234192	0.260071	0.291687	-11	-0.299316	-0.230469	-0.247559	-0.213867	-0.074707	-0.128418	-0.0322266	-0.0595703	-0.0185547	-0.012207	0.0854492	-11.2	-0.263184
-13.5	0.210274	0.16391	0.165291	0.182442	0.198723	0.152336	0.149017	0.167641	0.0998077	0.156471	0.181389	-13.7	0.189682	0.219139	0.192207	0.239044	0.210838	0.119926	0.171082	0.150673	0.151176	0.222996	0.278679	-13.9	0.263062	0.310913	0.277527	0.32312	0.282349	0.216492	0.241943	0.249329	0.238098	0.26123	0.288574	-10.9	-0.307129	-0.248047	-0.257324	-0.223633	-0.0864258	-0.131348	-0.0419922	-0.0712891	-0.0263672	-0.0126953	0.0756836	-11.1	-0.270996
-13.4	0.220039	0.165863	0.180916	0.182442	0.200676	0.162102	0.149017	0.167641	0.101761	0.166237	0.179436	-13.6	0.19046	0.21328	0.186348	0.24881	0.216698	0.120705	0.175766	0.150673	0.166023	0.233543	0.283367	-13.8	0.273621	0.316772	0.277527	0.32312	0.278442	0.23291	0.238037	0.249329	0.243958	0.27179	0.290527	-10.8	-0.307617	-0.259766	-0.274902	-0.233398	-0.0942383	-0.138672	-0.0595703	-0.100586	-0.0380859	-0.03125	0.065918	-11	-0.272949
-13.3	0.220039	0.175629	0.173103	0.180489	0.198723	0.160149	0.159172	0.167641	0.10215	0.16819	0.177483	-13.5	0.191635	0.223045	0.196892	0.254669	0.217476	0.135551	0.18866	0.164345	0.171883	0.234715	0.296257	-13.7	0.283386	0.316772	0.283386	0.332886	0.288208	0.234863	0.247803	0.264954	0.243958	0.281555	0.29834	-10.7	-0.324219	-0.259766	-0.286621	-0.242676	-0.105957	-0.130859	-0.0615234	-0.104492	-0.0302734	-0.043457	0.0444336	-10.9	-0.280273
-13.2	0.218086	0.176018	0.173492	0.182442	0.208488	0.152725	0.160736	0.167641	0.103714	0.185768	0.179825	-13.4	0.201401	0.219139	0.198067	0.249588	0.216698	0.141411	0.1828	0.170982	0.177742	0.234715	0.294304	-13.6	0.283386	0.320679	0.291199	0.342651	0.297974	0.244629	0.257568	0.279785	0.253723	0.279602	0.300293	-10.6	-0.32666	-0.269531	-0.286621	-0.245117	-0.115723	-0.15625	-0.0712891	-0.112305	-0.0361328	-0.043457	0.0366211	-10.8	-0.283203
-13.1	0.220039	0.177582	0.175056	0.182442	0.206535	0.156242	0.160736	0.177406	0.11348	0.176003	0.179436	-13.3	0.201401	0.223045	0.201973	0.256622	0.226463	0.151176	0.192566	0.181923	0.171883	0.24448	0.296257	-13.5	0.293152	0.316772	0.297058	0.346558	0.292114	0.244629	0.267334	0.278625	0.257629	0.289368	0.308105	-10.5	-0.346191	-0.279297	-0.306152	-0.254883	-0.115723	-0.158203	-0.0830078	-0.129883	-0.0478516	-0.0532227	0.0249023	-10.7	-0.29248
-13	0.220428	0.175629	0.17701	0.182442	0.208878	0.17382	0.158783	0.167641	0.123245	0.186157	0.16967	-13.2	0.201401	0.219139	0.213692	0.250763	0.232323	0.151176	0.192566	0.17997	0.16993	0.24448	0.30407	-13.4	0.302917	0.310913	0.298218	0.352417	0.297974	0.254395	0.267334	0.288391	0.263489	0.295227	0.304199	-10.4	-0.336914	-0.298828	-0.317871	-0.254883	-0.135254	-0.162109	-0.100586	-0.143555	-0.0478516	-0.0629883	0.0229492	-10.6	-0.304199
-12.9	0.221992	0.177582	0.192635	0.190254	0.210442	0.17382	0.162689	0.167641	0.121292	0.185768	0.161858	-13.1	0.201401	0.223045	0.207832	0.256622	0.226463	0.160942	0.202332	0.189735	0.179695	0.258152	0.30407	-13.3	0.302917	0.316772	0.308777	0.362183	0.307739	0.26416	0.2771	0.288391	0.274414	0.308899	0.313965	-10.3	-0.344238	-0.310547	-0.327148	-0.264648	-0.137207	-0.162109	-0.104492	-0.143555	-0.0576172	-0.0727539	0.0229492	-10.5	-0.301758
-12.8	0.229805	0.187347	0.184822	0.192596	0.210442	0.17382	0.170502	0.177795	0.123245	0.189674	0.171623	-13	0.201401	0.223045	0.217598	0.244904	0.226463	0.170708	0.212097	0.189735	0.185555	0.273777	0.307976	-13.2	0.306824	0.316772	0.314636	0.362183	0.317505	0.273926	0.2771	0.298157	0.275208	0.318665	0.308105	-10.2	-0.36377	-0.320313	-0.339355	-0.272461	-0.152832	-0.160156	-0.112305	-0.151367	-0.0576172	-0.0727539	0.00732	-10.4	-0.302246
-12.7	0.221992	0.185394	0.184822	0.192207	0.210442	0.17382	0.180267	0.187172	0.131058	0.195534	0.181389	-12.9	0.197495	0.223824	0.217598	0.244904	0.236229	0.168755	0.212097	0.189735	0.179695	0.273777	0.307976	-13.1	0.312683	0.327698	0.322449	0.356323	0.309692	0.277832	0.288025	0.307922	0.284973	0.319824	0.315125	-10.1	-0.375488	-0.320313	-0.347168	-0.276367	-0.164551	-0.177734	-0.139648	-0.163086	-0.0673828	-0.0732422	-0.00439	-10.3	-0.312012
-12.6	0.220039	0.177582	0.184822	0.19416	0.210442	0.17382	0.180267	0.179359	0.133011	0.187721	0.181389	-12.8	0.201401	0.224998	0.223457	0.24881	0.242088	0.164848	0.210144	0.199501	0.190239	0.284325	0.313835	-13	0.313843	0.328491	0.328308	0.363342	0.316711	0.284851	0.298584	0.307922	0.284973	0.324524	0.319824	-10	-0.375488	-0.337891	-0.358887	-0.28418	-0.17627	-0.181641	-0.133789	-0.172852	-0.0849609	-0.0805664	-0.0141602	-10.2	-0.321777
-12.5	0.221992	0.187347	0.192635	0.192207	0.218254	0.181633	0.18808	0.189125	0.129105	0.197487	0.181389	-12.7	0.211945	0.230858	0.217598	0.244904	0.236229	0.169533	0.210922	0.199501	0.20118	0.28159	0.298992	-12.9	0.324402	0.332397	0.326355	0.358276	0.327271	0.291504	0.298584	0.317688	0.288879	0.326477	0.310059	-9.9	-0.385254	-0.339844	-0.376465	-0.28418	-0.186035	-0.189453	-0.149414	-0.182617	-0.0888672	-0.0825195	-0.0161133	-10.1	-0.341309
-12.4	0.220039	0.197113	0.182869	0.192207	0.210442	0.172256	0.180656	0.187172	0.131058	0.195534	0.189201	-12.6	0.21312	0.223045	0.228142	0.24881	0.236229	0.174614	0.212097	0.210045	0.210945	0.289402	0.306023	-12.8	0.328308	0.328491	0.326355	0.364136	0.327271	0.305176	0.292725	0.318848	0.284973	0.324524	0.315918	-9.8	-0.404297	-0.349609	-0.388184	-0.28418	-0.195801	-0.199219	-0.161133	-0.18457	-0.0986328	-0.090332	-0.0239258	-10	-0.341309
-12.3	0.221992	0.197113	0.193024	0.192207	0.220207	0.17382	0.191986	0.187172	0.129105	0.203346	0.181389	-12.5	0.218979	0.232811	0.229317	0.244904	0.245995	0.180473	0.212097	0.217079	0.210945	0.291355	0.296257	-12.7	0.324402	0.338257	0.330261	0.358276	0.337036	0.314941	0.304443	0.313782	0.288879	0.330383	0.315918	-9.7	-0.42627	-0.359375	-0.388184	-0.284668	-0.205566	-0.199219	-0.172852	-0.192383	-0.108398	-0.102051	-0.0356445	-9.9	-0.353516
-12.2	0.229805	0.204926	0.194588	0.184395	0.220207	0.183586	0.190033	0.194984	0.121292	0.195534	0.191154	-12.4	0.211166	0.23867	0.239082	0.24881	0.242088	0.190239	0.217957	0.21122	0.216805	0.285496	0.300163	-12.6	0.328308	0.342163	0.326355	0.358276	0.337036	0.314941	0.30835	0.319641	0.284973	0.340149	0.315918	-9.6	-0.436035	-0.369141	-0.405762	-0.282227	-0.215332	-0.208984	-0.174805	-0.202148	-0.110352	-0.111816	-0.0356445	-9.8	-0.372559
-12.1	0.220039	0.197502	0.194588	0.192207	0.216301	0.181633	0.18808	0.187172	0.131058	0.205299	0.20092	-12.3	0.217026	0.232811	0.235176	0.24881	0.246773	0.200005	0.216003	0.220985	0.210945	0.295261	0.300163	-12.5	0.324402	0.336304	0.33728	0.346558	0.340942	0.314941	0.30835	0.319641	0.288879	0.349915	0.325684	-9.5	-0.445801	-0.378906	-0.41748	-0.286133	-0.227051	-0.21875	-0.172852	-0.219727	-0.118164	-0.121582	-0.0454102	-9.7	-0.384277
-12	0.229805	0.19516	0.192635	0.19416	0.208878	0.183586	0.190033	0.196938	0.13887	0.215454	0.197014	-12.2	0.211166	0.232811	0.239082	0.254669	0.247948	0.200005	0.231628	0.230751	0.207039	0.295261	0.309929	-12.4	0.328308	0.346069	0.338074	0.352417	0.346802	0.324707	0.318115	0.329407	0.294739	0.344055	0.32373	-9.4	-0.455566	-0.390625	-0.427246	-0.293945	-0.23291	-0.230469	-0.19043	-0.231445	-0.12793	-0.131348	-0.0454102	-9.6	-0.394043
-11.9	0.237617	0.197113	0.194588	0.190254	0.210442	0.183586	0.190033	0.196938	0.131447	0.217018	0.199356	-12.1	0.217026	0.232811	0.248848	0.24881	0.257713	0.20977	0.231628	0.230751	0.210945	0.301121	0.309929	-12.3	0.334167	0.355835	0.347839	0.356323	0.346802	0.328613	0.322021	0.329407	0.298645	0.340149	0.327637	-9.3	-0.467285	-0.400391	-0.438965	-0.301758	-0.248535	-0.230469	-0.202148	-0.243164	-0.129883	-0.141113	-0.0649414	-9.5	-0.403809
-11.8	0.239571	0.197113	0.194588	0.182442	0.210442	0.181633	0.190033	0.206703	0.142776	0.226784	0.20092	-12	0.220932	0.242577	0.246895	0.254669	0.257713	0.205864	0.241394	0.226845	0.216805	0.305027	0.319695	-12.2	0.326355	0.355835	0.34198	0.352417	0.356567	0.325867	0.317322	0.333313	0.304504	0.340149	0.333496	-9.2	-0.477051	-0.410156	-0.44873	-0.305664	-0.26416	-0.230469	-0.211914	-0.25293	-0.137695	-0.150879	-0.074707	-9.4	-0.42334
-11.7	0.237617	0.206879	0.204353	0.192207	0.220207	0.17382	0.197845	0.20475	0.152542	0.226784	0.210686	-11.9	0.217026	0.248436	0.25666	0.258575	0.257713	0.200783	0.237488	0.230751	0.210945	0.303074	0.315788	-12.1	0.332214	0.359741	0.347839	0.346558	0.350708	0.336426	0.318115	0.339172	0.302551	0.351074	0.333496	-9.1	-0.496582	-0.419922	-0.458496	-0.313477	-0.268066	-0.240234	-0.211914	-0.272461	-0.155273	-0.160645	-0.0844727	-9.3	-0.433105
-11.6	0.23996	0.206879	0.214119	0.20002	0.218254	0.17382	0.190033	0.207092	0.160355	0.228737	0.210686	-11.8	0.220932	0.243355	0.25666	0.264435	0.263573	0.211723	0.232407	0.240517	0.216805	0.303856	0.319695	-12	0.332214	0.356995	0.357605	0.342651	0.357727	0.336426	0.327881	0.339172	0.296692	0.349915	0.343262	-9	-0.506348	-0.427734	-0.466309	-0.323242	-0.273926	-0.25	-0.213867	-0.282227	-0.161133	-0.17041	-0.0864258	-9.2	-0.442871
-11.5	0.239571	0.214691	0.223885	0.192207	0.210442	0.17382	0.199799	0.208656	0.162308	0.236549	0.220451	-11.7	0.220932	0.240623	0.267204	0.258575	0.25576	0.221489	0.231628	0.250282	0.220711	0.305027	0.317741	-11.9	0.336121	0.351929	0.357605	0.352417	0.358521	0.340332	0.331787	0.348938	0.303711	0.35968	0.337402	-8.9	-0.525879	-0.431641	-0.470215	-0.342773	-0.285645	-0.25	-0.219727	-0.291992	-0.176758	-0.17041	-0.0942383	-9.1	-0.442871
-11.4	0.241524	0.206879	0.224274	0.20002	0.208488	0.181633	0.199799	0.216469	0.162308	0.234596	0.220451	-11.6	0.226791	0.24453	0.264473	0.264435	0.265526	0.227348	0.241394	0.260048	0.220711	0.305027	0.317741	-11.8	0.34198	0.357788	0.357605	0.356323	0.368286	0.336426	0.327881	0.358704	0.31427	0.35968	0.344421	-8.8	-0.526367	-0.447266	-0.478027	-0.350586	-0.29541	-0.259766	-0.231445	-0.311523	-0.188477	-0.191895	-0.105957	-9	-0.452637
-11.3	0.241524	0.214691	0.223885	0.192207	0.210442	0.183975	0.200188	0.208656	0.17012	0.238892	0.228264	-11.5	0.220932	0.24453	0.268379	0.259354	0.265526	0.221489	0.247253	0.256142	0.22657	0.314793	0.323601	-11.7	0.336121	0.367554	0.367371	0.352417	0.368286	0.346191	0.327881	0.350891	0.324036	0.36554	0.35498	-8.7	-0.535645	-0.458984	-0.48584	-0.374023	-0.307129	-0.269531	-0.241211	-0.31543	-0.198242	-0.20166	-0.115723	-8.9	-0.450195
-11.2	0.249336	0.216644	0.225838	0.190254	0.210442	0.183586	0.211517	0.208656	0.172073	0.246315	0.220451	-11.4	0.226791	0.254295	0.278145	0.266388	0.26162	0.231255	0.241394	0.260826	0.221489	0.318699	0.318523	-11.6	0.34314	0.377319	0.36853	0.346558	0.372192	0.350098	0.337646	0.35791	0.318176	0.369446	0.35498	-8.6	-0.535645	-0.458984	-0.487793	-0.374023	-0.314941	-0.279297	-0.241211	-0.323242	-0.208008	-0.211426	-0.125488	-8.8	-0.440918
-11.1	0.251289	0.214691	0.225838	0.192207	0.220207	0.181633	0.211517	0.206703	0.172073	0.248268	0.230217	-11.3	0.22171	0.254295	0.274239	0.270294	0.266304	0.225395	0.241394	0.271767	0.23243	0.334324	0.32946	-11.5	0.338074	0.387085	0.382996	0.352417	0.378052	0.355957	0.331787	0.368469	0.324036	0.373352	0.364746	-8.5	-0.527832	-0.478027	-0.487793	-0.366211	-0.324707	-0.279297	-0.241211	-0.333008	-0.217773	-0.230957	-0.117676	-8.7	-0.440918
-11	0.249336	0.216644	0.221931	0.20002	0.218643	0.183586	0.221283	0.216469	0.179886	0.258034	0.238029	-11.2	0.228745	0.248436	0.278145	0.266388	0.267479	0.229301	0.241394	0.277626	0.242195	0.330418	0.339226	-11.4	0.343933	0.381226	0.379089	0.346558	0.381958	0.354004	0.337646	0.372375	0.333801	0.376465	0.374512	-8.4	-0.535645	-0.480469	-0.495605	-0.381836	-0.336426	-0.279297	-0.266602	-0.342773	-0.209961	-0.23291	-0.125488	-8.6	-0.44873
-10.9	0.251289	0.217033	0.223885	0.192596	0.22802	0.181633	0.21933	0.216469	0.172073	0.256081	0.232559	-11.1	0.232651	0.252342	0.278145	0.258575	0.267479	0.229301	0.247253	0.269814	0.238289	0.329247	0.339226	-11.3	0.343933	0.387085	0.377136	0.352417	0.378052	0.36377	0.337646	0.368469	0.327942	0.385071	0.374512	-8.3	-0.54541	-0.492188	-0.507324	-0.383789	-0.346191	-0.289063	-0.262695	-0.342773	-0.225586	-0.230957	-0.135254	-8.5	-0.440918
-10.8	0.259102	0.22641	0.23365	0.201973	0.229973	0.17382	0.227142	0.224281	0.179886	0.265846	0.249748	-11	0.232651	0.258202	0.28791	0.264435	0.277245	0.239067	0.241394	0.279579	0.242195	0.332371	0.348991	-11.2	0.347839	0.381226	0.381042	0.346558	0.387817	0.35791	0.347412	0.378235	0.333801	0.381165	0.378418	-8.2	-0.54541	-0.492188	-0.507324	-0.385742	-0.354004	-0.289063	-0.272461	-0.352539	-0.237305	-0.240723	-0.14502	-8.4	-0.440918
-10.7	0.263008	0.216644	0.23365	0.203926	0.22802	0.183586	0.21933	0.226234	0.179886	0.265846	0.241936	-10.9	0.23851	0.252342	0.284004	0.268341	0.283104	0.244926	0.25116	0.289345	0.251961	0.336277	0.348991	-11.1	0.353699	0.387085	0.386902	0.353577	0.397583	0.364929	0.358337	0.388	0.333801	0.39093	0.374512	-8.1	-0.54541	-0.492188	-0.51709	-0.383789	-0.373535	-0.306641	-0.272461	-0.352539	-0.237305	-0.260254	-0.152832	-8.3	-0.452637
-10.6	0.268867	0.208832	0.241463	0.201973	0.229973	0.181633	0.229095	0.226624	0.172462	0.263893	0.251701	-10.8	0.232651	0.258202	0.28791	0.264435	0.277245	0.239845	0.25116	0.289345	0.25782	0.334324	0.345085	-11	0.347839	0.390991	0.386902	0.358276	0.398743	0.365723	0.368896	0.388	0.337708	0.39093	0.384277	-8	-0.555176	-0.501953	-0.524902	-0.383789	-0.385254	-0.308594	-0.290039	-0.362305	-0.237305	-0.262207	-0.164551	-8.2	-0.452637
-10.5	0.270821	0.218597	0.23365	0.203926	0.22802	0.183586	0.229095	0.237953	0.183792	0.256081	0.249748	-10.7	0.23851	0.252342	0.28791	0.264435	0.283104	0.24102	0.251938	0.29911	0.250008	0.334324	0.348991	-10.9	0.353699	0.396851	0.396667	0.352417	0.403442	0.369629	0.368896	0.388	0.343567	0.400696	0.388184	-7.9	-0.555176	-0.501953	-0.526855	-0.393555	-0.387207	-0.318359	-0.291992	-0.362305	-0.239258	-0.262207	-0.174316	-8.1	-0.462402
-10.4	0.268867	0.218597	0.243416	0.211739	0.220207	0.183586	0.236908	0.237953	0.191605	0.256081	0.239983	-10.6	0.230698	0.262886	0.284004	0.258575	0.277245	0.24688	0.262878	0.295204	0.259773	0.34409	0.348991	-10.8	0.347839	0.407776	0.390808	0.368042	0.409302	0.375488	0.378662	0.391907	0.337708	0.400696	0.401062	-7.8	-0.547363	-0.501953	-0.534668	-0.383789	-0.385254	-0.318359	-0.301758	-0.362305	-0.237305	-0.271973	-0.186035	-8	-0.462402
-10.3	0.270821	0.228363	0.241463	0.213692	0.229973	0.183586	0.227142	0.245766	0.193558	0.256081	0.247795	-10.5	0.236557	0.260155	0.28791	0.268341	0.28701	0.250786	0.262878	0.29911	0.255867	0.34409	0.354851	-10.7	0.359558	0.40271	0.396667	0.362183	0.401489	0.379395	0.378662	0.388	0.327942	0.404602	0.399902	-7.7	-0.555176	-0.511719	-0.545898	-0.393555	-0.412598	-0.330078	-0.311523	-0.362305	-0.241211	-0.271973	-0.186035	-7.9	-0.460449
-10.2	0.268867	0.224457	0.23365	0.211739	0.22802	0.193352	0.229485	0.239906	0.191605	0.258423	0.249748	-10.4	0.234604	0.260155	0.298454	0.268341	0.28701	0.24688	0.262878	0.299889	0.250008	0.349949	0.35368	-10.6	0.357605	0.40271	0.396667	0.366089	0.397583	0.385254	0.382568	0.398926	0.334961	0.398743	0.395996	-7.6	-0.572754	-0.521484	-0.558105	-0.40332	-0.406738	-0.330078	-0.311523	-0.354492	-0.256836	-0.271973	-0.186035	-7.8	-0.452637
-10.1	0.268867	0.22641	0.243805	0.211739	0.229973	0.193741	0.231049	0.247719	0.20137	0.275612	0.249748	-10.3	0.246323	0.254295	0.297676	0.2742	0.297554	0.250786	0.272644	0.310829	0.255867	0.34409	0.36657	-10.5	0.363464	0.398804	0.400574	0.362183	0.401489	0.385254	0.376709	0.399719	0.34552	0.408508	0.405762	-7.5	-0.574707	-0.521484	-0.558105	-0.395508	-0.404785	-0.332031	-0.311523	-0.362305	-0.258789	-0.289551	-0.195801	-7.7	-0.464355
-10	0.259491	0.236176	0.245369	0.213692	0.22802	0.20507	0.240814	0.257484	0.20137	0.267799	0.249748	-10.2	0.240463	0.254295	0.303535	0.278107	0.29287	0.260551	0.266785	0.320595	0.255867	0.34409	0.36071	-10.4	0.367371	0.408569	0.406433	0.366089	0.397583	0.38916	0.386475	0.409485	0.349426	0.408508	0.397949	-7.4	-0.584473	-0.521484	-0.558105	-0.40332	-0.422363	-0.347656	-0.321289	-0.353027	-0.260742	-0.293457	-0.205566	-7.6	-0.472168
-9.9	0.268867	0.243988	0.243416	0.211739	0.229973	0.212883	0.240814	0.257484	0.20137	0.267799	0.250137	-10.1	0.236557	0.254295	0.307442	0.2742	0.296776	0.256645	0.270691	0.316689	0.250786	0.34409	0.370476	-10.3	0.361511	0.406616	0.407593	0.366089	0.407349	0.385254	0.39624	0.403625	0.34552	0.425293	0.403809	-7.3	-0.592285	-0.529297	-0.577637	-0.40332	-0.416504	-0.349609	-0.321289	-0.350586	-0.268555	-0.30127	-0.195801	-7.5	-0.472168
-9.8	0.261055	0.236176	0.245369	0.221504	0.229973	0.212883	0.25058	0.255531	0.211136	0.285378	0.261467	-10	0.240463	0.264061	0.307442	0.2742	0.29287	0.260551	0.270691	0.324501	0.261726	0.358543	0.376335	-10.2	0.365417	0.416382	0.418152	0.371948	0.411255	0.39502	0.390381	0.415344	0.355286	0.424133	0.397949	-7.2	-0.596191	-0.533203	-0.567871	-0.395508	-0.414551	-0.349609	-0.321289	-0.350586	-0.27832	-0.311035	-0.205566	-7.4	-0.474121
-9.7	0.270821	0.245941	0.245369	0.219551	0.239738	0.203117	0.25058	0.248108	0.221291	0.285378	0.259514	-9.9	0.246323	0.26992	0.307442	0.278885	0.296776	0.260551	0.280457	0.33036	0.25782	0.371433	0.368523	-10.1	0.365417	0.420288	0.422058	0.371948	0.407349	0.404785	0.390381	0.41925	0.365051	0.429993	0.403809	-7.1	-0.594238	-0.539063	-0.567871	-0.411133	-0.42627	-0.351563	-0.331055	-0.360352	-0.286133	-0.311035	-0.197754	-7.3	-0.47998
-9.6	0.278633	0.243988	0.243416	0.221504	0.237785	0.212883	0.248627	0.245766	0.222855	0.285378	0.251701	-9.8	0.246323	0.264061	0.307442	0.285919	0.29287	0.270317	0.27655	0.340126	0.261726	0.37534	0.374382	-10	0.362671	0.426147	0.427917	0.381714	0.411255	0.404785	0.387634	0.41925	0.374817	0.445618	0.403809	-7	-0.594238	-0.542969	-0.571777	-0.405273	-0.42627	-0.357422	-0.331055	-0.360352	-0.280273	-0.320801	-0.195801	-7.2	-0.472168
-9.5	0.270821	0.236565	0.253181	0.219551	0.240128	0.222649	0.25058	0.247719	0.234573	0.295532	0.261467	-9.7	0.251007	0.273827	0.317207	0.28006	0.28701	0.280083	0.27655	0.349892	0.261726	0.379246	0.368523	-9.9	0.367371	0.426147	0.427917	0.375854	0.417114	0.41571	0.398193	0.429016	0.372864	0.45929	0.403809	-6.9	-0.611816	-0.541016	-0.569824	-0.405273	-0.434082	-0.367188	-0.331055	-0.360352	-0.27832	-0.322754	-0.203613	-7.1	-0.481934
-9.4	0.280586	0.247894	0.262947	0.219551	0.241692	0.222649	0.248627	0.245766	0.250198	0.297096	0.261467	-9.6	0.258041	0.26992	0.313301	0.289825	0.296776	0.280861	0.271469	0.345985	0.271492	0.385105	0.378288	-9.8	0.37323	0.430054	0.437683	0.381714	0.42688	0.42627	0.407959	0.432922	0.382629	0.45929	0.414734	-6.8	-0.623047	-0.550781	-0.57959	-0.40332	-0.436035	-0.369141	-0.340332	-0.360352	-0.27832	-0.330566	-0.205566	-7	-0.483887
-9.3	0.280586	0.247894	0.260994	0.212128	0.251457	0.232414	0.258781	0.237953	0.242386	0.297096	0.261467	-9.5	0.252182	0.273827	0.317207	0.299591	0.29287	0.291801	0.28241	0.35067	0.281258	0.394871	0.378288	-9.7	0.37323	0.435913	0.447449	0.38562	0.42688	0.42041	0.407959	0.428223	0.383789	0.45929	0.425293	-6.7	-0.616211	-0.558594	-0.57959	-0.40332	-0.436035	-0.371094	-0.343262	-0.370117	-0.280273	-0.330566	-0.205566	-6.9	-0.503906
-9.2	0.288399	0.25766	0.262947	0.211739	0.249504	0.232414	0.258392	0.247719	0.250198	0.297096	0.271233	-9.4	0.261948	0.283592	0.313301	0.295685	0.28701	0.297661	0.28241	0.357704	0.281258	0.404636	0.388836	-9.6	0.377136	0.435913	0.447449	0.38562	0.430786	0.42041	0.417725	0.423157	0.394348	0.470215	0.419434	-6.6	-0.61377	-0.5625	-0.57959	-0.413086	-0.445801	-0.376953	-0.350098	-0.379395	-0.270508	-0.350098	-0.205566	-6.8	-0.520508
-9.1	0.290352	0.25766	0.260994	0.213692	0.257317	0.240227	0.260345	0.247719	0.242386	0.297096	0.271233	-9.3	0.267807	0.277733	0.30822	0.295685	0.29287	0.285942	0.28241	0.351845	0.281258	0.403465	0.390007	-9.5	0.382996	0.439819	0.451355	0.392639	0.437805	0.42627	0.42749	0.429016	0.400208	0.471008	0.415527	-6.5	-0.609863	-0.560547	-0.570313	-0.413086	-0.437988	-0.378906	-0.352539	-0.372559	-0.27832	-0.361816	-0.197754	-6.7	-0.51123
-9	0.288399	0.265472	0.263336	0.213692	0.249504	0.232803	0.258392	0.245766	0.252151	0.304909	0.267326	-9.2	0.261948	0.272652	0.31916	0.289825	0.28701	0.289848	0.292175	0.357704	0.291801	0.414402	0.395866	-9.4	0.382996	0.437073	0.457214	0.387573	0.448364	0.436035	0.421631	0.423157	0.40802	0.471008	0.425293	-6.4	-0.600098	-0.570313	-0.560059	-0.420898	-0.436035	-0.397949	-0.353027	-0.379395	-0.286133	-0.379395	-0.205566	-6.6	-0.507324
-8.9	0.290352	0.25766	0.2649	0.223457	0.25927	0.234367	0.260345	0.237953	0.259964	0.297096	0.269279	-9.1	0.271713	0.283592	0.315254	0.299591	0.296776	0.299614	0.301941	0.351845	0.291023	0.414402	0.390007	-9.3	0.392761	0.447632	0.451355	0.393433	0.448364	0.445801	0.42749	0.429016	0.413879	0.471008	0.425293	-6.3	-0.572754	-0.578125	-0.54248	-0.422852	-0.445801	-0.400391	-0.359863	-0.381836	-0.288086	-0.400391	-0.213379	-6.5	-0.487793
-8.8	0.300507	0.269379	0.262947	0.221504	0.257317	0.244133	0.268158	0.245766	0.252151	0.306862	0.269669	-9	0.271713	0.283592	0.307442	0.30545	0.296776	0.30938	0.298035	0.36161	0.304695	0.424168	0.399773	-9.2	0.386902	0.447632	0.458374	0.403198	0.45813	0.455566	0.42749	0.429016	0.40802	0.480774	0.425293	-6.2	-0.57666	-0.580078	-0.540527	-0.422852	-0.445801	-0.408203	-0.389648	-0.381836	-0.297852	-0.40332	-0.215332	-6.4	-0.466309
-8.7	0.300117	0.275238	0.2649	0.221504	0.25927	0.253899	0.260345	0.237953	0.261917	0.306862	0.271233	-8.9	0.267807	0.293358	0.317207	0.299591	0.302635	0.319145	0.301941	0.371376	0.306648	0.424168	0.399773	-9.1	0.392761	0.457397	0.468933	0.412964	0.452271	0.465332	0.438416	0.438782	0.413879	0.48468	0.435059	-6.1	-0.57666	-0.583984	-0.579102	-0.442383	-0.453613	-0.412109	-0.401367	-0.384277	-0.297852	-0.410156	-0.215332	-6.3	-0.452637
-8.6	0.302071	0.27758	0.274666	0.213692	0.257317	0.251945	0.270111	0.237953	0.259964	0.317017	0.282951	-8.8	0.271713	0.303123	0.323067	0.30545	0.295601	0.328911	0.301941	0.377235	0.310555	0.430027	0.399773	-9	0.396667	0.467163	0.463074	0.41687	0.448364	0.475098	0.443115	0.432922	0.423645	0.480774	0.435059	-6	-0.55957	-0.589844	-0.574219	-0.436523	-0.463379	-0.427734	-0.405273	-0.381836	-0.30957	-0.412598	-0.215332	-6.2	-0.452637
-8.5	0.309883	0.277191	0.272713	0.223457	0.25927	0.244133	0.279877	0.247719	0.262306	0.316628	0.288811	-8.7	0.265854	0.308983	0.317207	0.297638	0.296776	0.328911	0.312485	0.369423	0.306648	0.424168	0.409538	-8.9	0.402527	0.461304	0.468933	0.407104	0.45813	0.469238	0.448975	0.438782	0.417786	0.49054	0.438965	-5.9	-0.533691	-0.601563	-0.600586	-0.418945	-0.474609	-0.429688	-0.40332	-0.366211	-0.342773	-0.422363	-0.215332	-6.1	-0.448242
-8.4	0.311836	0.286957	0.2649	0.219551	0.259659	0.244133	0.277924	0.243813	0.273636	0.32444	0.282951	-8.6	0.26976	0.303123	0.326973	0.308182	0.306541	0.33477	0.319519	0.375282	0.310555	0.424168	0.409538	-8.8	0.403687	0.467163	0.46698	0.412964	0.462036	0.476257	0.443115	0.432922	0.423645	0.488586	0.444824	-5.8	-0.510254	-0.609375	-0.568359	-0.448242	-0.477051	-0.4375	-0.436523	-0.34668	-0.381348	-0.422363	-0.217285	-6	-0.42334
-8.3	0.311836	0.286957	0.2649	0.221504	0.269035	0.240227	0.279877	0.246155	0.271683	0.318581	0.290764	-8.5	0.280304	0.316795	0.326973	0.30545	0.306541	0.329689	0.311707	0.379189	0.32032	0.433933	0.415398	-8.7	0.408386	0.482788	0.470886	0.412964	0.456177	0.477051	0.448975	0.438782	0.433411	0.499512	0.444031	-5.7	-0.683105	-0.628906	-0.703613	-0.461914	-0.486816	-0.458984	-0.467285	-0.350586	-0.420898	-0.439941	-0.20752	-5.9	-0.397949
-8.2	0.319649	0.285004	0.274666	0.229317	0.261223	0.234367	0.279877	0.247719	0.279495	0.326393	0.300529	-8.4	0.277573	0.318748	0.332832	0.309357	0.312401	0.34063	0.317566	0.379189	0.32618	0.444481	0.419304	-8.6	0.414246	0.480835	0.46698	0.41687	0.460083	0.486816	0.452881	0.438782	0.427551	0.500305	0.45459	-5.6	-0.958496	-0.662109	-0.906738	-0.46582	-0.486816	-0.453125	-0.538086	-0.360352	-0.471191	-0.449707	-0.23877	-5.8	-0.424316
-8.1	0.311836	0.277191	0.282478	0.221504	0.270988	0.230461	0.277924	0.257484	0.281448	0.32444	0.300919	-8.3	0.281479	0.313667	0.326973	0.309357	0.306541	0.34063	0.321472	0.388954	0.330086	0.455418	0.418133	-8.5	0.408386	0.487854	0.476746	0.412964	0.465942	0.484863	0.448975	0.448547	0.43457	0.504211	0.460449	-5.5	-1.28027	-0.902832	-1.18994	-0.552734	-0.504395	-0.460938	-0.6875	-0.37793	-0.50293	-0.453613	-0.260254	-5.7	-0.646973
-8	0.321602	0.277191	0.284431	0.231659	0.270988	0.232414	0.279877	0.265297	0.291214	0.316628	0.312248	-8.2	0.287338	0.324608	0.337517	0.319122	0.306541	0.350395	0.317566	0.385048	0.330086	0.451511	0.42907	-8.4	0.414246	0.498413	0.486511	0.41687	0.476868	0.48877	0.45874	0.442688	0.445129	0.506165	0.468262	-5.4	-1.44873	-1.24268	-1.37549	-0.656738	-0.529785	-0.484375	-0.867188	-0.391602	-0.549805	-0.467285	-0.273438	-5.6	-0.93457
-7.9	0.319649	0.286957	0.284821	0.23127	0.280754	0.24218	0.290031	0.259438	0.291214	0.326393	0.310295	-8.1	0.281479	0.324608	0.334785	0.319122	0.312401	0.346489	0.311707	0.389732	0.335945	0.449558	0.432976	-8.3	0.414246	0.498413	0.480652	0.422729	0.471802	0.484863	0.45874	0.449707	0.454895	0.519836	0.470215	-5.3	-1.48486	-1.44824	-1.35352	-0.833984	-0.615234	-0.546387	-1.03906	-0.505859	-0.60791	-0.498535	-0.339844	-5.5	-1.229
-7.8	0.321602	0.285004	0.294197	0.223457	0.288567	0.242569	0.289642	0.275063	0.30098	0.326393	0.300529	-8	0.281479	0.334373	0.334785	0.328888	0.316307	0.350395	0.321472	0.400673	0.330864	0.455418	0.434929	-8.2	0.418152	0.508179	0.486511	0.423889	0.477661	0.494629	0.462646	0.448547	0.458801	0.523743	0.474121	-5.2	-1.49268	-1.53662	-1.34521	-1.01172	-0.741699	-0.72168	-1.17041	-0.683594	-0.668457	-0.542969	-0.492188	-5.4	-1.3335
-7.7	0.319649	0.286957	0.282478	0.233223	0.280754	0.253899	0.291595	0.26725	0.30098	0.326393	0.310295	-7.9	0.287338	0.330467	0.338692	0.334747	0.312401	0.360161	0.331238	0.400673	0.341805	0.451511	0.442741	-8.1	0.414246	0.512085	0.497437	0.41687	0.487427	0.492676	0.468506	0.458313	0.454895	0.519836	0.483887	-5.1	-1.45801	-1.53564	-1.35693	-1.14111	-0.876953	-0.920898	-1.20801	-0.900391	-0.735352	-0.70459	-0.597168	-5.3	-1.33545
-7.6	0.329803	0.287346	0.284431	0.242989	0.29052	0.255852	0.289642	0.277016	0.301369	0.336548	0.320061	-7.8	0.281479	0.322655	0.338692	0.338654	0.316307	0.352348	0.327332	0.406532	0.341805	0.455418	0.448601	-8	0.424011	0.508179	0.502136	0.422729	0.487427	0.484863	0.478271	0.452454	0.464661	0.529602	0.494812	-5	-1.47852	-1.49805	-1.35498	-1.1958	-0.98584	-1.04834	-1.22754	-1.10156	-0.797363	-0.880371	-0.712891	-5.2	-1.33105
-7.5	0.331367	0.296722	0.284431	0.242989	0.286613	0.271477	0.291595	0.284828	0.312698	0.338112	0.318108	-7.7	0.291245	0.33242	0.344551	0.334747	0.317085	0.350395	0.331238	0.414345	0.347664	0.453465	0.458366	-7.9	0.427917	0.517944	0.492371	0.432495	0.497192	0.48877	0.482178	0.464172	0.464661	0.529602	0.505371	-4.9	-1.479	-1.5	-1.34912	-1.22754	-1.11133	-1.14404	-1.24121	-1.26953	-0.850586	-1.03467	-0.789063	-5.1	-1.29102
-7.4	0.33918	0.306488	0.282478	0.242989	0.288567	0.263664	0.299408	0.277016	0.322464	0.336159	0.320061	-7.6	0.297104	0.342186	0.348457	0.334747	0.314354	0.356255	0.331238	0.426064	0.35157	0.46323	0.459148	-7.8	0.433777	0.52771	0.49823	0.432495	0.491333	0.494629	0.476318	0.471985	0.474426	0.539368	0.499512	-4.8	-1.47705	-1.49414	-1.33154	-1.28369	-1.16797	-1.14453	-1.25049	-1.28809	-0.898926	-1.08643	-0.869141	-5	-1.32178
-7.3	0.331367	0.298676	0.284431	0.241035	0.286613	0.275383	0.287689	0.275063	0.320511	0.334206	0.320061	-7.5	0.291245	0.348045	0.344551	0.338654	0.31826	0.350395	0.337097	0.42997	0.35157	0.46323	0.470085	-7.7	0.443542	0.531616	0.507996	0.442261	0.497192	0.494629	0.487244	0.477844	0.484192	0.540527	0.505371	-4.7	-1.46191	-1.46533	-1.33545	-1.30957	-1.21533	-1.18945	-1.26074	-1.2666	-0.949707	-1.08643	-0.906738	-4.9	-1.31396
-7.2	0.341133	0.306488	0.292244	0.242989	0.27919	0.281242	0.289642	0.277405	0.322464	0.326393	0.318108	-7.4	0.291245	0.351952	0.348457	0.344513	0.31826	0.350395	0.341003	0.42997	0.361336	0.464012	0.475945	-7.6	0.442749	0.537476	0.502136	0.452026	0.497192	0.505554	0.491943	0.477844	0.483398	0.541321	0.505371	-4.6	-1.44775	-1.45508	-1.32764	-1.3291	-1.24854	-1.20703	-1.2627	-1.27051	-0.991211	-1.09033	-0.912598	-4.8	-1.31738
-7.1	0.350899	0.296722	0.284431	0.250801	0.29052	0.283195	0.287689	0.278969	0.322464	0.336159	0.320061	-7.3	0.301788	0.35273	0.354317	0.334747	0.328026	0.360939	0.341782	0.435829	0.371101	0.474949	0.479851	-7.5	0.453308	0.536682	0.507996	0.455933	0.510864	0.516113	0.497803	0.471985	0.493958	0.541321	0.515137	-4.5	-1.44775	-1.4375	-1.31982	-1.3252	-1.25439	-1.24365	-1.25488	-1.2627	-1.0415	-1.08643	-0.914551	-4.7	-1.28076
-7	0.350899	0.296722	0.292244	0.241035	0.298332	0.281242	0.287689	0.286781	0.330276	0.343971	0.318108	-7.2	0.312729	0.359764	0.354317	0.334747	0.337791	0.37188	0.348816	0.439735	0.380867	0.474949	0.479851	-7.4	0.447449	0.531616	0.511902	0.461792	0.506958	0.531738	0.491943	0.477844	0.503723	0.545227	0.519043	-4.4	-1.43018	-1.41455	-1.31006	-1.31543	-1.24658	-1.25	-1.25293	-1.23779	-1.08105	-1.07471	-0.922363	-4.6	-1.271
-6.9	0.358711	0.286957	0.292244	0.242989	0.298332	0.281242	0.287689	0.277016	0.320511	0.334206	0.32045	-7.1	0.308823	0.349998	0.354317	0.334747	0.331932	0.375786	0.342957	0.435829	0.381645	0.471043	0.489616	-7.3	0.453308	0.531616	0.517761	0.455933	0.510864	0.529785	0.497803	0.48175	0.507629	0.551086	0.515137	-4.3	-1.40869	-1.41943	-1.31201	-1.33691	-1.22705	-1.24219	-1.25342	-1.22363	-1.1123	-1.09814	-0.960938	-4.5	-1.25928
-6.8	0.348946	0.296722	0.292244	0.241035	0.29052	0.283195	0.279877	0.278969	0.320511	0.326393	0.317719	-7	0.302963	0.353905	0.344551	0.324982	0.335838	0.387505	0.348816	0.440514	0.392586	0.474949	0.495476	-7.2	0.463074	0.537476	0.521667	0.455933	0.508118	0.535645	0.501709	0.48877	0.503723	0.560852	0.524902	-4.2	-1.38965	-1.41455	-1.29102	-1.33496	-1.21533	-1.23242	-1.25293	-1.21973	-1.1333	-1.09424	-0.975098	-4.4	-1.25146
-6.7	0.341133	0.294769	0.282478	0.241035	0.298332	0.291008	0.287689	0.275063	0.320511	0.32444	0.310684	-6.9	0.312729	0.359764	0.344551	0.324982	0.335838	0.391411	0.352722	0.451454	0.402351	0.474949	0.499382	-7.1	0.472839	0.531616	0.511902	0.461792	0.518677	0.55127	0.501709	0.509094	0.513489	0.564758	0.528809	-4.1	-1.39502	-1.4043	-1.271	-1.33301	-1.22314	-1.21143	-1.25488	-1.22168	-1.12402	-1.06738	-0.967285	-4.3	-1.24902
-6.6	0.348946	0.296722	0.282478	0.241035	0.298332	0.29335	0.289642	0.275063	0.310745	0.32444	0.320061	-6.8	0.310776	0.349998	0.344551	0.324982	0.331932	0.405083	0.348816	0.457314	0.396492	0.480808	0.509148	-7	0.472839	0.531616	0.511902	0.465698	0.522583	0.559082	0.507568	0.513	0.517395	0.55304	0.534668	-4	-1.39697	-1.38477	-1.271	-1.31738	-1.21924	-1.21094	-1.25293	-1.21387	-1.12061	-1.04541	-0.98291	-4.2	-1.25146
-6.5	0.350899	0.304535	0.282478	0.229317	0.29052	0.300385	0.297455	0.275063	0.310745	0.32444	0.310295	-6.7	0.310776	0.349998	0.334785	0.324982	0.335838	0.416801	0.348816	0.457314	0.400398	0.471043	0.505241	-6.9	0.476746	0.531616	0.511902	0.455933	0.512817	0.555176	0.511475	0.503235	0.517395	0.558899	0.528809	-3.9	-1.38721	-1.38281	-1.25342	-1.33105	-1.21533	-1.21094	-1.2373	-1.18848	-1.12793	-1.0415	-0.977051	-4.1	-1.26904
-6.4	0.348946	0.304535	0.282478	0.229317	0.298332	0.281242	0.287689	0.275063	0.310745	0.32444	0.312248	-6.6	0.316635	0.344139	0.338692	0.315216	0.341698	0.420708	0.352722	0.451454	0.410164	0.474949	0.509148	-6.8	0.476746	0.52771	0.511902	0.455933	0.518677	0.559082	0.501709	0.509094	0.507629	0.55304	0.535828	-3.8	-1.37939	-1.38281	-1.25146	-1.33691	-1.20752	-1.20117	-1.21973	-1.16748	-1.12988	-1.02588	-0.96582	-4	-1.26904
-6.3	0.348946	0.294769	0.284431	0.219551	0.298332	0.279289	0.289642	0.26725	0.302933	0.314674	0.320061	-6.5	0.30687	0.353905	0.344551	0.315216	0.336617	0.426567	0.358582	0.457314	0.416023	0.471043	0.515007	-6.7	0.482605	0.537476	0.511902	0.455933	0.512817	0.559082	0.501709	0.513	0.507629	0.55304	0.533508	-3.7	-1.37744	-1.38135	-1.23438	-1.33691	-1.20557	-1.2168	-1.20459	-1.14746	-1.13574	-1.02393	-0.963379	-3.9	-1.26904
-6.2	0.33918	0.294769	0.282478	0.219551	0.288567	0.27343	0.297455	0.275063	0.310745	0.314674	0.320061	-6.4	0.310776	0.359764	0.344551	0.303497	0.337791	0.414848	0.358582	0.457314	0.416023	0.471043	0.50993	-6.6	0.486511	0.541382	0.502136	0.455933	0.512817	0.564941	0.507568	0.513	0.507629	0.55304	0.524109	-3.6	-1.36768	-1.37305	-1.22998	-1.33691	-1.20752	-1.21094	-1.2041	-1.13574	-1.13965	-1.01416	-0.975098	-3.8	-1.25146
-6.1	0.33918	0.286957	0.282478	0.219551	0.29052	0.271477	0.287689	0.275063	0.312698	0.306862	0.312248	-6.3	0.30687	0.353905	0.332832	0.307404	0.343651	0.408989	0.358582	0.457314	0.406258	0.471043	0.512272	-6.5	0.492371	0.537476	0.507996	0.455933	0.518677	0.568848	0.511475	0.503235	0.507629	0.543274	0.528809	-3.5	-1.3584	-1.37305	-1.22998	-1.33691	-1.20752	-1.20117	-1.21387	-1.13184	-1.13965	-1.02197	-0.984863	-3.7	-1.25146
-6	0.33918	0.296722	0.272713	0.219551	0.298332	0.271477	0.287689	0.277016	0.308792	0.314674	0.318108	-6.2	0.310776	0.359764	0.336739	0.324982	0.343651	0.414848	0.362488	0.457314	0.406258	0.471043	0.498211	-6.4	0.496277	0.531616	0.502136	0.455933	0.522583	0.566101	0.517334	0.503235	0.497864	0.543274	0.528809	-3.4	-1.33838	-1.35547	-1.22217	-1.32568	-1.21729	-1.21094	-1.22168	-1.12598	-1.14746	-1.03369	-0.994629	-3.6	-1.24902
-5.9	0.33918	0.294769	0.274666	0.219551	0.288567	0.271477	0.287689	0.284828	0.299026	0.302956	0.312248	-6.1	0.316635	0.349998	0.342598	0.313263	0.347557	0.419533	0.356628	0.46122	0.406258	0.471043	0.505241	-6.3	0.496277	0.531616	0.502136	0.446167	0.522583	0.563782	0.52124	0.509094	0.503723	0.543274	0.524902	-3.3	-1.34814	-1.35547	-1.22217	-1.33496	-1.21924	-1.2207	-1.22363	-1.12402	-1.13965	-1.02441	-1.01416	-3.5	-1.23779
-5.8	0.329414	0.296722	0.282478	0.219551	0.280754	0.2621	0.277924	0.275063	0.299026	0.302956	0.308342	-6	0.30687	0.349998	0.342598	0.317947	0.353416	0.421883	0.360535	0.457314	0.396492	0.459324	0.505241	-6.2	0.486511	0.531616	0.502136	0.446167	0.522583	0.559082	0.52124	0.513	0.497864	0.549133	0.528809	-3.2	-1.34033	-1.36182	-1.21094	-1.3252	-1.22705	-1.23242	-1.22559	-1.14355	-1.15723	-1.03174	-1.02588	-3.4	-1.23975
-5.7	0.337227	0.296722	0.272713	0.221504	0.276848	0.271477	0.289642	0.275063	0.291214	0.304909	0.308342	-5.9	0.30687	0.340233	0.346504	0.328888	0.343651	0.405083	0.366394	0.457314	0.396492	0.46323	0.509148	-6.1	0.486511	0.531616	0.507996	0.446167	0.528442	0.553223	0.5271	0.503235	0.503723	0.543274	0.528809	-3.1	-1.34814	-1.37891	-1.2124	-1.31738	-1.23877	-1.24219	-1.23535	-1.16309	-1.16895	-1.03369	-1.02979	-3.3	-1.23779
-5.6	0.329803	0.297112	0.274666	0.229317	0.276848	0.263664	0.297455	0.275063	0.299026	0.302956	0.308342	-5.8	0.30687	0.344139	0.352364	0.334747	0.347557	0.401176	0.366394	0.46122	0.390633	0.46909	0.505241	-6	0.486511	0.52771	0.511902	0.446167	0.532349	0.555176	0.52124	0.509094	0.507629	0.543274	0.524902	-3	-1.34033	-1.37305	-1.22021	-1.30762	-1.24707	-1.26172	-1.25293	-1.16357	-1.17285	-1.02393	-1.0376	-3.2	-1.22998
-5.5	0.33918	0.306488	0.282478	0.219551	0.269035	0.271477	0.287689	0.265297	0.299026	0.305298	0.300529	-5.7	0.297104	0.342186	0.346504	0.338654	0.353416	0.399223	0.3703	0.45536	0.396492	0.459324	0.505241	-5.9	0.476746	0.52771	0.500183	0.452026	0.532349	0.549316	0.52124	0.513	0.507629	0.543274	0.522949	-2.9	-1.35596	-1.38281	-1.23193	-1.30811	-1.26025	-1.26221	-1.27246	-1.17285	-1.17285	-1.01416	-1.05713	-3.1	-1.22803
-5.4	0.331367	0.306488	0.272713	0.221893	0.278801	0.261711	0.290031	0.26725	0.291603	0.314674	0.310295	-5.6	0.297104	0.348045	0.352364	0.344513	0.353416	0.405083	0.366394	0.45536	0.400398	0.459324	0.509148	-5.8	0.482605	0.531616	0.506042	0.455933	0.538208	0.549316	0.52124	0.503235	0.497864	0.549133	0.524902	-2.8	-1.34863	-1.39258	-1.22998	-1.31543	-1.25049	-1.25195	-1.2959	-1.16504	-1.1709	-1.01416	-1.07861	-3	-1.2124
-5.3	0.33918	0.296722	0.280525	0.223457	0.288567	0.263664	0.289642	0.275063	0.30098	0.316628	0.308342	-5.5	0.30101	0.351952	0.352364	0.338654	0.343651	0.395317	0.366394	0.445595	0.406258	0.46323	0.501335	-5.7	0.476746	0.537476	0.509949	0.455933	0.542114	0.549316	0.52124	0.503235	0.503723	0.55304	0.528809	-2.7	-1.34619	-1.40234	-1.23242	-1.34277	-1.26611	-1.26172	-1.29639	-1.1748	-1.17871	-1.02393	-1.09814	-2.9	-1.22949
-5.2	0.341133	0.298676	0.280525	0.23127	0.286613	0.261711	0.289642	0.26725	0.302933	0.32444	0.310295	-5.4	0.30687	0.351952	0.357048	0.344513	0.347557	0.395317	0.37616	0.445595	0.406258	0.46909	0.499382	-5.6	0.483765	0.535522	0.506042	0.462952	0.530396	0.556335	0.511475	0.493469	0.497864	0.560059	0.519043	-2.6	-1.32861	-1.41992	-1.23193	-1.34473	-1.26807	-1.26367	-1.2959	-1.19238	-1.2002	-1.04346	-1.11768	-2.8	-1.22021
-5.1	0.33918	0.298676	0.282867	0.223457	0.288956	0.261711	0.28183	0.275063	0.30098	0.326393	0.318108	-5.3	0.301788	0.362495	0.364082	0.344513	0.343651	0.400002	0.37616	0.445595	0.396492	0.473778	0.505241	-5.5	0.488464	0.546448	0.509949	0.473511	0.536255	0.561035	0.517334	0.493469	0.497864	0.564758	0.519043	-2.5	-1.33057	-1.42188	-1.23975	-1.34473	-1.2876	-1.26172	-1.29395	-1.19629	-1.19287	-1.03369	-1.13525	-2.7	-1.2085
-5	0.341133	0.294769	0.282478	0.23127	0.298332	0.253899	0.289642	0.265297	0.30098	0.32444	0.320061	-5.2	0.308823	0.36953	0.364082	0.344513	0.353416	0.407036	0.37616	0.439735	0.400398	0.471043	0.495476	-5.4	0.494324	0.541382	0.500183	0.467651	0.546021	0.566895	0.52124	0.499329	0.504883	0.570618	0.524902	-2.4	-1.32861	-1.43359	-1.23389	-1.34863	-1.29932	-1.27148	-1.30371	-1.19434	-1.19043	-1.05322	-1.15723	-2.6	-1.19873
-4.9	0.33918	0.296722	0.272713	0.223457	0.29052	0.261711	0.277924	0.265297	0.293167	0.32444	0.318108	-5.1	0.312729	0.359764	0.354317	0.348419	0.347557	0.401176	0.380066	0.445595	0.406258	0.474949	0.495476	-5.3	0.49823	0.531616	0.516968	0.473511	0.546021	0.570801	0.511475	0.491516	0.509583	0.564758	0.524902	-2.3	-1.3291	-1.42432	-1.22461	-1.3584	-1.31738	-1.28125	-1.30566	-1.19287	-1.2002	-1.05371	-1.17627	-2.5	-1.19092
-4.8	0.341133	0.296722	0.272713	0.23127	0.288567	0.251945	0.279877	0.257484	0.299026	0.32444	0.320061	-5	0.318588	0.349998	0.354317	0.344513	0.353416	0.407036	0.37616	0.449501	0.396492	0.480808	0.499382	-5.2	0.494324	0.531616	0.511902	0.477417	0.549927	0.570801	0.518494	0.497375	0.505676	0.570618	0.528809	-2.2	-1.31689	-1.43164	-1.22217	-1.35645	-1.31689	-1.2832	-1.31738	-1.2041	-1.21777	-1.07275	-1.18604	-2.4	-1.19824
-4.7	0.348946	0.294769	0.272713	0.221504	0.29052	0.251945	0.277924	0.267639	0.283401	0.32444	0.327873	-4.9	0.312729	0.353905	0.354317	0.344513	0.353416	0.407036	0.37616	0.445595	0.401176	0.484715	0.499382	-5.1	0.49823	0.52771	0.511902	0.483276	0.556946	0.57666	0.523193	0.501282	0.509583	0.564758	0.524902	-2.1	-1.31885	-1.44141	-1.23975	-1.36475	-1.32666	-1.28174	-1.3335	-1.20605	-1.20215	-1.06299	-1.18799	-2.3	-1.18896
-4.6	0.350899	0.296722	0.262947	0.221504	0.288567	0.24218	0.279877	0.278969	0.281448	0.32444	0.327873	-4.8	0.318588	0.353905	0.344551	0.348419	0.357323	0.410942	0.380844	0.445595	0.408211	0.480808	0.505241	-5	0.494324	0.537476	0.511902	0.487183	0.561646	0.568848	0.513428	0.501282	0.509583	0.564758	0.528809	-2	-1.32471	-1.46094	-1.26514	-1.34473	-1.33057	-1.28906	-1.35449	-1.17676	-1.20801	-1.06299	-1.19775	-2.2	-1.18896
-4.5	0.348946	0.296722	0.262947	0.223457	0.288567	0.244133	0.277924	0.286781	0.283401	0.326393	0.320061	-4.7	0.322495	0.359764	0.348457	0.344513	0.35537	0.407036	0.387878	0.445595	0.412117	0.480808	0.509148	-4.9	0.49823	0.541382	0.502136	0.477417	0.557739	0.568848	0.519287	0.501282	0.515442	0.564758	0.524902	-1.9	-1.30908	-1.46289	-1.29834	-1.35645	-1.35596	-1.31055	-1.41113	-1.1748	-1.20801	-1.06299	-1.23682	-2.1	-1.20264
-4.4	0.348946	0.296722	0.2649	0.23127	0.29052	0.24218	0.279877	0.278969	0.293167	0.334206	0.330215	-4.6	0.328354	0.36367	0.354317	0.348419	0.365135	0.407036	0.378113	0.439735	0.417976	0.480808	0.515007	-4.8	0.504089	0.537476	0.502136	0.477417	0.561646	0.564941	0.523193	0.507141	0.513489	0.554993	0.528809	-1.8	-1.31885	-1.46484	-1.32227	-1.39551	-1.36768	-1.33594	-1.47949	-1.2002	-1.25879	-1.12158	-1.25049	-2	-1.22803
-4.3	0.346992	0.304535	0.272713	0.221504	0.288567	0.244133	0.277924	0.286781	0.30098	0.32444	0.339592	-4.5	0.33226	0.36367	0.348457	0.354279	0.361229	0.410942	0.382019	0.450279	0.408211	0.480808	0.509148	-4.7	0.507996	0.547241	0.502136	0.483276	0.567505	0.568848	0.513428	0.518066	0.505676	0.554993	0.534668	-1.7	-1.32129	-1.44531	-1.37061	-1.43848	-1.40869	-1.3418	-1.54199	-1.23926	-1.30176	-1.17236	-1.30762	-1.9	-1.23193
-4.2	0.33918	0.294769	0.2649	0.223457	0.29052	0.24218	0.279877	0.286781	0.291214	0.326393	0.329826	-4.4	0.326401	0.359764	0.358223	0.350372	0.365913	0.407036	0.387878	0.46122	0.412117	0.471043	0.515007	-4.6	0.513855	0.551147	0.507996	0.487183	0.571411	0.568848	0.519287	0.528625	0.509583	0.560852	0.538574	-1.6	-1.32861	-1.45117	-1.42725	-1.49707	-1.4502	-1.36523	-1.58496	-1.28418	-1.33887	-1.22314	-1.35596	-1.8	-1.2373
-4.1	0.33918	0.297112	0.274666	0.23127	0.288567	0.249992	0.287689	0.288734	0.299026	0.334206	0.329826	-4.3	0.320541	0.353905	0.364082	0.334747	0.372948	0.407036	0.378113	0.457314	0.41407	0.474949	0.518913	-4.5	0.506042	0.547241	0.502136	0.477417	0.571411	0.568848	0.523193	0.532532	0.515442	0.554993	0.538574	-1.5	-1.37549	-1.46143	-1.43506	-1.55371	-1.48486	-1.40039	-1.58691	-1.34277	-1.3916	-1.30908	-1.39893	-1.7	-1.19873
-4	0.329414	0.296722	0.272713	0.233223	0.288567	0.249992	0.289642	0.2985	0.291214	0.336159	0.322014	-4.2	0.326401	0.36367	0.367989	0.348419	0.367088	0.407036	0.382019	0.46122	0.412117	0.480808	0.515007	-4.4	0.506042	0.557007	0.507996	0.483276	0.567505	0.559082	0.529053	0.528625	0.525208	0.554993	0.534668	-1.4	-1.42236	-1.49219	-1.42139	-1.57764	-1.51807	-1.46875	-1.59473	-1.39746	-1.42139	-1.37158	-1.46533	-1.6	-1.16162
-3.9	0.331367	0.28891	0.274666	0.229317	0.29052	0.24218	0.297455	0.306313	0.299026	0.336159	0.329826	-4.1	0.326401	0.36367	0.373848	0.354279	0.372948	0.39727	0.387878	0.467079	0.417976	0.480808	0.515007	-4.3	0.500183	0.557007	0.507996	0.487183	0.571411	0.564941	0.532959	0.532532	0.517395	0.560852	0.545593	-1.3	-1.48682	-1.50195	-1.41943	-1.59668	-1.52588	-1.45508	-1.57324	-1.40381	-1.43262	-1.41455	-1.48682	-1.5	-1.146
-3.8	0.337227	0.296722	0.272713	0.227364	0.298332	0.249992	0.289642	0.296547	0.30098	0.343971	0.331779	-4	0.312729	0.36953	0.364082	0.350372	0.376854	0.401176	0.391785	0.457314	0.412117	0.474949	0.509148	-4.2	0.486511	0.560913	0.511902	0.493042	0.577271	0.568848	0.538818	0.532532	0.513489	0.55304	0.538574	-1.2	-1.48877	-1.53125	-1.4292	-1.60449	-1.5376	-1.43604	-1.54199	-1.41504	-1.43262	-1.45557	-1.49463	-1.4	-1.11279
-3.7	0.321602	0.296722	0.272713	0.219551	0.288567	0.249992	0.297455	0.296547	0.299026	0.334206	0.339592	-3.9	0.297104	0.357811	0.373848	0.334747	0.382713	0.407036	0.397644	0.46122	0.421883	0.480808	0.519695	-4.1	0.486511	0.560913	0.517761	0.485229	0.581177	0.574707	0.542725	0.538391	0.517395	0.558899	0.538574	-1.1	-1.51416	-1.54102	-1.41943	-1.62207	-1.51611	-1.41211	-1.5166	-1.4209	-1.4209	-1.45801	-1.47119	-1.3	-1.08154
-3.6	0.329414	0.285004	0.272713	0.221504	0.288567	0.240227	0.299797	0.296547	0.299026	0.336159	0.331779	-3.8	0.297104	0.362495	0.364082	0.334747	0.372948	0.410942	0.40155	0.470985	0.427742	0.474949	0.51696	-4	0.486511	0.558167	0.521667	0.47937	0.581177	0.574707	0.536865	0.548157	0.523254	0.568665	0.538574	-1	-1.46973	-1.54102	-1.41553	-1.60254	-1.49072	-1.38477	-1.49316	-1.38379	-1.41113	-1.41846	-1.43848	-1.2	-1.04443
-3.5	0.329414	0.275238	0.272713	0.219551	0.288567	0.240227	0.299408	0.2985	0.30098	0.343971	0.339592	-3.7	0.297104	0.36953	0.367989	0.330841	0.376854	0.408989	0.40741	0.467079	0.431648	0.484715	0.51696	-3.9	0.492371	0.562866	0.521667	0.475464	0.587036	0.568848	0.540771	0.552063	0.517395	0.572571	0.544434	-0.900002	-1.44385	-1.55078	-1.41357	-1.5752	-1.44775	-1.33203	-1.47949	-1.33691	-1.39941	-1.3833	-1.40869	-1.1	-1.01855
-3.4	0.317696	0.275238	0.274666	0.227364	0.288567	0.240227	0.299408	0.304359	0.308792	0.334206	0.339592	-3.6	0.291245	0.36367	0.360176	0.324982	0.382713	0.414848	0.40155	0.467079	0.437508	0.490574	0.51696	-3.8	0.490417	0.557007	0.511902	0.471558	0.581177	0.568848	0.546631	0.552063	0.523254	0.562805	0.54834	-0.800001	-1.43408	-1.53711	-1.38232	-1.53809	-1.43994	-1.28906	-1.43262	-1.3291	-1.37012	-1.36182	-1.38916	-0.999998	-0.950684
-3.3	0.317696	0.267426	0.27076	0.209785	0.288567	0.228508	0.289642	0.296547	0.299026	0.334206	0.339592	-3.5	0.293198	0.359764	0.354317	0.324982	0.38662	0.405083	0.40741	0.467079	0.431648	0.480808	0.520866	-3.7	0.482605	0.560913	0.511902	0.475464	0.581177	0.574707	0.550537	0.552063	0.527161	0.568665	0.554199	-0.700001	-1.46875	-1.49414	-1.31348	-1.50684	-1.43018	-1.25977	-1.28857	-1.29785	-1.36621	-1.34424	-1.33838	-0.899998	-0.931152
-3.2	0.317696	0.265472	0.262947	0.209785	0.288567	0.218742	0.289642	0.296547	0.299026	0.334206	0.339592	-3.4	0.291245	0.359764	0.354317	0.321075	0.382713	0.399223	0.411316	0.467079	0.437508	0.484715	0.515007	-3.6	0.486511	0.551147	0.517761	0.469604	0.590942	0.578613	0.556396	0.552063	0.517395	0.582336	0.558105	-0.600002	-1.4165	-1.46289	-1.32373	-1.42285	-1.375	-1.13672	-1.24121	-1.16699	-1.32129	-1.27197	-1.28369	-0.799999	-0.888672
-3.1	0.30793	0.265472	0.251228	0.207832	0.276848	0.208977	0.277534	0.296547	0.299026	0.32444	0.329826	-3.3	0.287338	0.349998	0.354317	0.31131	0.382713	0.405083	0.417175	0.459267	0.441414	0.478855	0.518913	-3.5	0.486511	0.541382	0.515808	0.465698	0.581177	0.578613	0.550537	0.557922	0.523254	0.572571	0.563965	-0.500002	-1.28174	-1.45703	-1.36475	-1.30762	-1.33643	-1.14063	-1.31689	-1.17285	-1.23975	-1.16064	-1.18799	-0.699999	-0.882324
-3	0.30793	0.267426	0.251228	0.20002	0.276848	0.201164	0.268158	0.296547	0.297073	0.32444	0.327873	-3.2	0.287338	0.340233	0.354317	0.291779	0.376854	0.395317	0.421082	0.451454	0.447273	0.478855	0.515007	-3.4	0.486511	0.541382	0.511902	0.475464	0.581177	0.578613	0.567322	0.546204	0.527161	0.582336	0.567871	-0.400002	-1.26416	-1.38867	-1.35693	-1.28662	-1.30713	-1.20117	-1.45557	-1.18848	-1.19043	-1.08447	-1.17041	-0.599998	-0.88623
-2.9	0.296211	0.265472	0.251228	0.190254	0.274895	0.201164	0.256439	0.296547	0.279495	0.32444	0.320061	-3.1	0.277573	0.330467	0.35041	0.276154	0.382713	0.395317	0.426941	0.445595	0.447273	0.46909	0.518913	-3.3	0.486511	0.531616	0.511902	0.469604	0.581177	0.578613	0.572021	0.542297	0.527161	0.572571	0.567871	-0.300003	-1.27002	-1.30078	-1.39746	-1.28613	-1.30713	-1.27881	-1.33105	-1.21729	-1.23486	-1.08252	-1.1377	-0.5	-0.884277
-2.8	0.286446	0.275238	0.249275	0.188301	0.269035	0.191399	0.256439	0.294594	0.277542	0.32444	0.320061	-3	0.287338	0.334373	0.344551	0.276154	0.382713	0.385551	0.431625	0.445595	0.439461	0.46909	0.524773	-3.2	0.486511	0.52771	0.511902	0.465698	0.581177	0.588379	0.572021	0.542297	0.517395	0.582336	0.567871	-0.200001	-1.33398	-1.30859	-1.16357	-1.31543	-1.39307	-1.33984	-1.46143	-1.30566	-1.22949	-1.08496	-0.984375	-0.399998	-0.876465
-2.7	0.278633	0.269379	0.241463	0.178535	0.267082	0.193352	0.256439	0.286781	0.26973	0.322487	0.322014	-2.9	0.287338	0.330467	0.340645	0.276154	0.372948	0.385551	0.43866	0.435829	0.44532	0.46909	0.524773	-3.1	0.486511	0.521851	0.502136	0.455933	0.590942	0.58252	0.572021	0.552063	0.517395	0.582336	0.558105	-0.100002	-1.40283	-1.28711	-1.17822	-1.22949	-1.67334	-1.33936	-2.45508	-1.34033	-1.34619	-1.05127	-0.779297	-0.299999	-0.904297
-2.6	0.278633	0.286957	0.229744	0.16877	0.267082	0.20507	0.258781	0.277016	0.26973	0.306862	0.329826	-2.8	0.287338	0.340233	0.321114	0.270294	0.372948	0.381645	0.43866	0.435829	0.44532	0.46909	0.515007	-3	0.486511	0.521851	0.484558	0.459839	0.590942	0.562988	0.572021	0.542297	0.511536	0.582336	0.558105	0	-1.46338	-1.31836	-8.89502	-1.41797	-1.50684	-1.45752	-2.29297	-1.2583	-1.07715	-1.07031	1.07422	-0.199997	-0.944824
-2.5	0.278633	0.285004	0.219978	0.160957	0.267082	0.223038	0.268158	0.284828	0.261917	0.312721	0.331779	-2.7	0.287338	0.334373	0.31916	0.28006	0.372948	0.37188	0.43866	0.435829	0.44532	0.46909	0.515007	-2.9	0.470886	0.517944	0.480652	0.440308	0.575317	0.543457	0.555237	0.532532	0.497864	0.572571	0.54248	0.0999985	-1.65479	-1.42725	-53.9966	-1.82666	-4.05713	-11.5869	27.4199	0.416992	18.3589	-1.05713	142.611	-0.0999985	-1.03467
-2.4	0.278633	0.279533	0.223885	0.160957	0.257317	0.234367	0.272064	0.288734	0.271683	0.304909	0.341545	-2.6	0.273666	0.330467	0.317207	0.285919	0.363182	0.362114	0.43866	0.431923	0.44532	0.46909	0.515007	-2.8	0.461121	0.521851	0.465027	0.430542	0.577271	0.539551	0.550537	0.516907	0.482239	0.556946	0.538574	0.199997	-18.9883	-1.47656	-113.153	-16.5449	-30.8628	-33.7061	104.25	33.0879	169.543	10.8301	871.61	0	-1.08154
-2.3	0.27668	0.28891	0.23365	0.160957	0.25927	0.234367	0.287689	0.306313	0.281837	0.306862	0.351311	-2.5	0.273666	0.318748	0.326973	0.278107	0.363182	0.36602	0.443741	0.426064	0.441414	0.465183	0.511101	-2.7	0.447449	0.512085	0.455261	0.407104	0.581177	0.539551	0.540771	0.513	0.468567	0.549133	0.519043	0.299999	-78.7422	-2.76563	-145.819	-66.6914	-71.9302	-33.2246	257.059	144.125	490.7	206.465	1998.13	0.100002	-9.80859
-2.2	0.270821	0.298676	0.23365	0.153145	0.269035	0.238274	0.277924	0.316078	0.283401	0.317017	0.361076	-2.4	0.267807	0.316795	0.326973	0.278107	0.363182	0.356255	0.436707	0.420204	0.435555	0.46323	0.505241	-2.6	0.437683	0.523804	0.437683	0.397339	0.581177	0.52002	0.540771	0.509094	0.468567	0.537415	0.524902	0.399998	-138.289	-31.0444	-75.5649	-113.989	-90.5273	9.73535	424.748	329.676	897.567	753.325	3003.26	0.200001	-48.9863
-2.1	0.280586	0.294769	0.243416	0.16291	0.27919	0.251945	0.279877	0.326233	0.291214	0.328346	0.359512	-2.3	0.267807	0.322655	0.336739	0.2742	0.363182	0.356255	0.436707	0.426064	0.421883	0.465183	0.505241	-2.5	0.427917	0.515991	0.437683	0.377808	0.571411	0.51416	0.531006	0.503235	0.474426	0.523743	0.519043	0.5	-164.714	-94.3232	7.14258	-120.064	-32.228	139.947	561.729	568.161	1259.03	1462.44	3269.76	0.300003	-101.19
-2	0.280586	0.285004	0.243416	0.170723	0.292473	0.253899	0.279877	0.341469	0.283401	0.338112	0.372795	-2.2	0.267807	0.328514	0.336739	0.264435	0.359276	0.350395	0.436707	0.433876	0.416023	0.459324	0.499382	-2.4	0.406433	0.510132	0.427917	0.373901	0.55188	0.529785	0.528259	0.495422	0.472473	0.519836	0.505371	0.599998	-79.709	-147.159	42.688	-23.9741	78.3823	254.032	687.012	804.386	1529.59	2045.05	3085.5	0.400002	-139.504
-1.9	0.290352	0.275238	0.243416	0.172676	0.298332	0.248039	0.291595	0.355141	0.281448	0.347878	0.390373	-2.1	0.267807	0.327339	0.327751	0.250763	0.357323	0.354301	0.436707	0.42997	0.406258	0.453465	0.505241	-2.3	0.381042	0.503479	0.437683	0.371948	0.547974	0.534851	0.513428	0.48761	0.483398	0.51123	0.505371	0.699997	-1.17822	-132.09	55.5342	53.585	146.278	332.937	810.755	1011.41	1759.28	2283.55	2929.72	0.5	-130.379
-1.8	0.296211	0.263519	0.243805	0.172676	0.298332	0.218742	0.299408	0.355141	0.291214	0.347878	0.390373	-2	0.254135	0.334373	0.32502	0.2117	0.363182	0.360939	0.431625	0.42997	0.410164	0.464012	0.499382	-2.2	0.37323	0.498413	0.437683	0.356323	0.536255	0.535645	0.503662	0.48761	0.484192	0.510071	0.503418	0.799999	26.4492	-38.3022	62.833	88.1143	187.306	401.366	931.086	1205.95	1966.85	2403.96	2866.86	0.600002	-28.7007
-1.7	0.278633	0.239693	0.253181	0.170723	0.296379	0.220695	0.309174	0.345375	0.291214	0.363503	0.38842	-1.9	0.252182	0.334373	0.31057	0.192169	0.351463	0.37188	0.43866	0.430748	0.410164	0.474949	0.499382	-2.1	0.353699	0.498413	0.437683	0.362183	0.537415	0.535645	0.501709	0.479004	0.468567	0.500305	0.493652	0.899998	33.7983	14.2764	68.2944	107.16	221.562	468.483	1045.38	1392.69	2149.99	2513.56	2864.9	0.700001	27.9707
-1.6	0.274727	0.212738	0.250839	0.160957	0.286613	0.199211	0.30722	0.335609	0.30098	0.363503	0.376701	-1.8	0.240463	0.330467	0.303535	0.170685	0.363182	0.381645	0.436707	0.439735	0.420708	0.484715	0.509148	-2	0.343933	0.492554	0.43689	0.362183	0.524536	0.537598	0.472412	0.48175	0.454895	0.500305	0.485046	1	36.2495	29.9702	73.689	122.788	254.763	534.438	1152.33	1565.87	2304.95	2619.5	2894.21	0.800003	39.3521
-1.5	0.257149	0.191254	0.231697	0.159004	0.266693	0.183197	0.283783	0.331703	0.297073	0.375221	0.366936	-1.7	0.240463	0.320702	0.282051	0.126938	0.351463	0.387505	0.43866	0.445595	0.431648	0.49448	0.509148	-1.9	0.353699	0.480835	0.422058	0.346558	0.512817	0.529785	0.448975	0.471985	0.445129	0.496399	0.491699	1.1	37.3813	34.4521	78.9297	137.368	287.011	598.516	1251.26	1720.66	2430.88	2716.88	2932.41	0.900002	40.3735
-1.4	0.235664	0.160004	0.231697	0.149239	0.257317	0.140617	0.256439	0.306313	0.273636	0.363503	0.359123	-1.6	0.240463	0.308983	0.26252	0.106232	0.345604	0.395317	0.40741	0.445595	0.437508	0.498386	0.50993	-1.8	0.320496	0.471069	0.395508	0.327026	0.491333	0.525879	0.437256	0.471985	0.443176	0.48468	0.48584	1.2	38.3096	36.4824	83.9692	151.625	318.404	660.703	1341.84	1854.3	2530.46	2799.5	2967.93	1	39.062
-1.3	0.211838	0.132271	0.231697	0.129707	0.198334	0.0972595	0.254486	0.300064	0.236526	0.361549	0.345451	-1.5	0.232651	0.295311	0.250801	0.0632629	0.35537	0.389458	0.40155	0.435829	0.441414	0.50034	0.524773	-1.7	0.316589	0.455444	0.381042	0.299683	0.475708	0.518066	0.443115	0.452454	0.443176	0.463196	0.474121	1.3	39.603	37.6074	89.3779	165.434	349.34	720.023	1424.3	1969.07	2609.1	2865.15	2996.69	1.1	37.6025
-1.2	0.165352	0.105316	0.225838	0.119942	0.151848	0.072258	0.233002	0.26725	0.214653	0.351784	0.315765	-1.4	0.217026	0.276955	0.211739	0.0281067	0.356148	0.377739	0.40155	0.426064	0.45118	0.490574	0.540398	-1.6	0.275574	0.413269	0.361511	0.26062	0.446411	0.473145	0.42749	0.432922	0.443176	0.433899	0.44873	1.4	40.9063	38.6045	94.603	178.885	379.155	776.356	1499.28	2065.98	2670.84	2916.15	3019.91	1.2	36.3696
-1.1	0.141525	0.0560989	0.17701	0.107834	0.122551	0.0328064	0.205269	0.232094	0.183792	0.33577	0.277092	-1.3	0.199448	0.234764	0.18557	0.0222473	0.361229	0.362114	0.415222	0.418251	0.45118	0.471043	0.550163	-1.5	0.230652	0.365601	0.340027	0.231323	0.406189	0.443848	0.42749	0.391907	0.411926	0.392883	0.42334	1.5	42.1504	39.6953	99.6406	192.22	408.18	830.472	1567.44	2148.18	2720.03	2955.18	3037.92	1.3	35.627
-1	0.0872269	0.0135193	0.159042	0.0750198	0.0811462	-0.0175858	0.190033	0.21022	0.164261	0.285378	0.214203	-1.2	0.183823	0.211327	0.164864	-0.0136871	0.363182	0.342583	0.40155	0.387001	0.441414	0.461277	0.544304	-1.4	0.18573	0.328491	0.293152	0.202026	0.340942	0.404785	0.400146	0.36261	0.361145	0.367493	0.382324	1.6	43.8496	41.1611	104.836	205.326	436.443	881.629	1629.21	2217.46	2759.26	2985.09	3051.76	1.4	35.4219
-0.900002	0.0774612	-0.00992	0.137947	0.0535355	0.0541916	-0.0546951	0.154877	0.175453	0.146294	0.226395	0.185295	-1.1	0.15062	0.187889	0.127754	-0.0754089	0.353416	0.323051	0.411316	0.354973	0.45118	0.445652	0.540398	-1.3	0.114258	0.273804	0.244324	0.163757	0.261658	0.354797	0.359131	0.324341	0.316223	0.338196	0.368652	1.7	45.6177	42.5869	110.18	218.271	463.891	930.09	1684.97	2276.37	2790.84	3008.17	3063.13	1.5	35.2637
-0.799999	0.0559769	-0.0396042	0.104744	0.0164261	0.0323181	-0.0707092	0.136909	0.126236	0.123245	0.176003	0.163811	-1	0.101013	0.151955	0.076973	-0.0695496	0.339745	0.291023	0.40741	0.320595	0.462898	0.40659	0.520866	-1.2	0.0548706	0.239441	0.188477	0.114136	0.204224	0.279785	0.325928	0.278625	0.270142	0.290161	0.327637	1.8	47.8833	44.1821	115.187	231.091	490.299	976.031	1734.85	2326.67	2816.97	3026.29	3072.32	1.6	35.9448
-0.700001	0.028244	-0.0606995	0.0695877	-0.00115	0.0151291	-0.10157	0.104095	0.0836563	0.088089	0.119362	0.14389	-0.900002	0.080307	0.11953	0.0566635	0.11795	0.320213	0.24688	0.389832	0.26786	0.435555	0.364792	0.515007	-1.1	0.00293	0.182007	0.138855	0.0594482	0.143677	0.218079	0.290771	0.212219	0.210754	0.219055	0.287415	1.9	49.5396	45.9507	120.133	243.175	515.619	1018.75	1780.18	2369.3	2838.57	3040.9	3079.71	1.7	36.5796
-0.599998	-0.0123825	-0.0962448	0.059433	-0.0191193	0.013176	-0.115242	0.0708923	0.0676422	0.0685577	0.0974884	0.113029	-0.799999	0.0307007	0.0601578	0.045723	-0.504318	0.319435	0.199226	0.352722	0.233879	0.38868	0.314793	0.487663	-1	-0.048645	0.100769	0.0783081	0.00476	0.078064	0.164551	0.234131	0.144653	0.140442	0.120239	0.202637	2	51.1899	47.7603	125.046	255.018	540.082	1059.78	1821.1	2406	2856.35	3052.32	3085.76	1.8	37.7944
-0.5	-0.0280075	-0.129059	0.0481033	-0.0597458	-0.00831	-0.156258	-0.00137	0.0367813	0.0466843	0.0392838	0.0837326	-0.700001	-0.0173492	0.0160141	0.0554886	-1.22971	0.283104	0.160942	0.319519	0.156532	0.364464	0.274948	0.457584	-0.900002	-0.0896606	0.0355225	0.0197144	-0.0479736	-0.000854	0.0950317	0.160706	0.052063	0.0670166	0.0491333	0.111633	2.1	53.3232	49.7407	129.862	266.562	563.768	1098.24	1857.9	2437.63	2871.28	3061.96	3090.73	1.9	39.0718
-0.400002	-0.0416794	-0.127106	0.0285721	-0.0714645	-0.0200272	-0.156258	-0.0209045	-0.00228	0.0197296	0.00764	0.0524826	-0.600002	-0.0564117	-0.0113297	0.00784	-1.584	0.223732	0.109383	0.266785	0.0561447	0.324226	0.21323	0.421257	-0.800003	-0.148254	-0.0269775	-0.0400391	-0.101868	-0.0762329	0.0161133	0.0876465	-0.0272217	-0.000183	-0.0231323	0.0561523	2.2	55.4541	51.6719	134.582	277.578	586.092	1134.24	1891.54	2464.64	2883.96	3070.11	3095.05	2	40.1377
-0.299999	-0.0608215	-0.0681229	0.00475	-0.0734177	0.00302	-0.151962	-0.0677795	-0.0237656	0.0220718	-0.0407944	0.058342	-0.5	-0.0661774	-0.0414047	0.0261917	-2.03166	0.169823	0.0593796	0.219131	0.0217667	0.285164	0.168308	0.363834	-0.700001	-0.213867	-0.0964966	-0.0916138	-0.153442	-0.116089	-0.0483398	-0.000244	-0.0827026	-0.0568237	-0.0789795	-0.0180664	2.3	57.5117	53.4858	139.23	288.576	608.194	1167.96	1921.72	2488.19	2894.63	3076.53	3098.47	2.1	41.7373
-0.200001	-0.0592575	-0.0450745	-0.00658	-0.0691223	-0.033699	-0.176178	-0.0798874	-0.0554047	-0.0314407	-0.0525131	0.0540466	-0.400002	-0.113831	-0.0523453	-1.02068	-1.71408	0.13076	0.0144577	0.171082	-0.000496	0.239464	0.144089	0.337273	-0.600002	-0.263489	-0.126587	-0.120911	-0.198364	-0.161011	-0.0866089	-0.0443726	-0.161987	-0.0978394	-0.153992	-0.0993042	2.4	59.2339	55.5576	143.751	299.318	629.151	1199.91	1948.98	2508.94	2903.65	3081.91	3101.76	2.2	43.25
-0.0999985	0.0524597	-0.129059	0.00904	-0.0499802	-0.0825272	-0.250397	0.0595627	-0.0671234	-0.0915985	-0.0681381	0.0513077	-0.299999	-0.173599	-0.0746078	-1.51795	-0.597282	0.0870132	0.0117264	0.1203	-0.0309677	0.19532	0.129246	0.294304	-0.5	-0.322083	-0.215637	-0.202148	-0.235474	-0.225464	-0.138184	-0.0998535	-0.23114	-0.163452	-0.200073	-0.180176	2.5	60.9014	57.4951	147.793	309.551	649.366	1229.78	1973.77	2526.73	2911.5	3086.64	3104.38	2.3	44.6567
0	0.143478	0.0346146	0.0367737	-0.00349	-0.0801849	-0.20079	-0.336533	-0.15033	0.0173874	-0.17556	-0.0654831	-0.200001	-0.275162	-0.189064	-1.99139	0.48748	0.0448227	0.000786	0.0746002	0.000282	0.183601	0.114792	0.273991	-0.400002	-0.382629	-0.300415	-0.243958	-0.21283	-0.272339	-0.19873	-0.19165	-0.33075	-0.213074	-0.267273	-0.23877	2.6	62.6958	59.3682	151.945	319.565	668.554	1257.71	1995.93	2542.52	2918.19	3090.66	3106.77	2.4	45.9092
0.0999985	-0.448318	-0.478668	0.00513	-0.0378723	-0.566124	0.950386	0.447456	-0.392128	-0.520508	-0.112671	0.0263138	-0.100002	-0.132584	-0.0445328	-2.03631	1.09451	0.0108414	0.0437546	0.0499878	-0.51339	0.154305	-0.0172386	0.263054	-0.300003	-0.371704	-0.31604	-0.275208	-0.200317	-0.335999	-0.255371	-0.236572	-0.385437	-0.235352	-0.339539	-0.283691	2.7	64.522	61.1846	155.751	329.049	687.017	1284.22	2016.32	2556.38	2924.09	3094.09	3108.66	2.5	47.2554
0.200001	0.711449	0.617424	-0.0475998	-0.407402	0.948723	1.41093	1.26386	0.0414658	0.472466	-0.311501	1.24076	0	-1.14157	-0.985161	-1.37225	1.41444	0.00771	-0.239449	0.00116	-1.38721	0.219933	-0.794582	0.182976	-0.200001	-0.37677	-0.31488	-0.317017	-0.26593	-0.399292	-0.294434	-0.287354	-0.41394	-0.257202	-0.376648	-0.32666	2.8	66.2041	62.9502	159.569	337.989	704.983	1308.8	2034.66	2568.45	2929.07	3096.9	3110.42	2.6	48.6616
0.299999	1.55793	1.46156	-0.545647	0.255486	1.50771	1.88749	1.79121	1.16022	1.42832	0.558426	1.8435	0.0999985	-1.5779	-1.6207	-0.080452	1.83748	0.00381	-1.32929	0.0773315	-1.79737	0.207039	-1.44693	-0.160774	-0.100002	-0.385376	-0.349243	-0.341614	-0.326111	-0.469604	-0.291321	-0.295166	-0.523315	-0.312683	-0.41571	-0.388367	2.9	67.8896	64.667	163.334	346.934	721.991	1331.82	2051.51	2579.16	2933.62	3099.67	3112.16	2.7	50.0283
0.400002	1.8009	1.90063	0.810211	1.24612	1.84325	1.99686	1.99745	1.63561	1.82598	1.41506	2.13608	0.200001	-1.95798	-1.86875	0.724236	2.13319	-0.0586929	-1.65078	-0.451965	-2.0966	-0.698433	-1.73013	-1.05726	0	-0.430664	-0.370728	-0.378723	0.16687	-0.482117	-0.334656	-0.372498	-0.544434	-0.417358	-0.379395	-0.355591	3	69.5439	66.3257	167.082	355.571	738.399	1353.58	2066.69	2588.97	2937.76	3102.13	3113.78	2.8	51.3545
0.5	1.98684	2.29711	1.49185	1.7215	2.15419	2.11991	2.08534	2.04928	2.04199	1.8764	2.37553	0.299999	-1.95367	-2.15078	1.16799	2.38435	-0.0918961	-1.86913	-1.19415	-1.74034	-1.50663	-1.83482	-1.60687	0.0999985	0.493164	-0.438293	0.588074	1.36841	0.620605	-0.225281	-0.381897	0.0680542	0.347839	0.465515	0.0714111	3.1	70.9326	67.978	170.536	363.87	753.927	1373.92	2080.44	2597.45	2941.27	3104.21	3114.85	2.9	52.6475
0.599998	2.19152	2.27758	1.86412	1.99572	2.18153	2.19179	2.19276	2.14498	2.13379	2.1596	2.48451	0.399998	-1.40875	-1.50742	1.40939	2.57771	-1.04971	-1.91796	-1.66759	-0.611435	-1.61327	-1.3106	-1.70999	0.199997	1.75958	0.469116	1.83533	2.34424	1.87219	0.937195	0.244263	1.29071	1.63342	1.71594	1.24719	3.2	72.333	69.5269	173.805	371.875	768.769	1392.8	2092.9	2605.1	2944.28	3105.8	3116.03	3	53.9404
0.700001	2.28879	2.385	2.05904	2.12619	2.29911	2.2953	2.25878	2.34576	2.23301	2.35842	2.48217	0.5	-0.00524	-0.157036	1.77814	2.74763	-1.55869	-1.06094	-1.81837	0.393639	-1.87772	-0.141068	-1.44554	0.299999	2.44159	1.7066	2.54041	2.84656	2.51202	2.06262	1.33649	2.21533	2.43652	2.55341	2.21472	3.3	73.7881	71.0127	176.955	379.444	783.024	1410.65	2104.55	2611.73	2947.09	3107.63	3117.02	3.1	55.1963
0.799999	2.39387	2.4436	2.16334	2.24377	2.38466	2.43788	2.46386	2.39225	2.33496	2.47522	2.45326	0.599998	0.814682	0.691406	2.01916	2.7574	-1.88682	0.221878	-1.53439	1.02606	-1.40273	0.751904	-0.511948	0.399998	2.73297	2.448	2.96777	3.13013	2.97375	2.66882	2.25446	2.80365	2.85608	2.96088	2.73584	3.4	75.2197	72.439	180.09	386.946	796.864	1427.16	2114.84	2617.88	2949.44	3108.99	3117.99	3.2	56.4131
0.900002	2.43332	2.51196	2.12076	2.35471	2.49013	2.4246	2.4998	2.39225	2.43066	2.54983	2.46811	0.700001	1.12093	1.28046	2.15588	3.04178	-2.07354	0.887115	-0.585556	1.48036	-0.110146	1.34448	0.588837	0.5	3.00177	2.99762	3.25568	3.31451	3.21906	3.00671	2.80719	3.15985	3.1037	3.26166	3.1214	3.5	76.5498	73.8472	183.115	394.079	809.861	1442.89	2124.65	2623.31	2951.74	3110.24	3118.87	3.3	57.6201
1	2.40793	2.48579	2.25748	2.40744	2.43232	2.28085	2.11152	2.42663	2.51387	2.66858	2.37553	0.799999	1.3639	1.6125	2.28205	4.13319	-1.38525	1.29922	0.406631	1.84364	0.856255	1.63159	1.15759	0.599998	3.19977	3.23785	3.3869	3.43872	3.33429	3.20789	3.08215	3.36688	3.25995	3.48505	3.37292	3.6	77.8271	75.2437	186.129	400.862	822.378	1457.65	2133.5	2628.08	2953.81	3111.48	3119.68	3.4	58.7021
1.1	2.1927	2.02914	2.28638	2.42697	1.95927	2.19492	2.10332	2.22585	2.22051	2.61897	2.22397	0.899998	1.71468	1.82343	2.5219	8.43084	0.0331039	1.47891	1.06288	2.13583	1.27853	2.00776	1.66071	0.699997	3.33728	3.3277	3.45447	3.58014	3.47803	3.36414	3.29504	3.53369	3.39355	3.61865	3.47723	3.7	78.9658	76.5386	188.893	407.418	834.368	1471.29	2141.52	2632.42	2955.73	3112.64	3120.4	3.5	59.7061
1.2	2.27551	1.93383	2.30669	2.15744	2.04833	1.02851	1.59277	2.19421	2.03613	2.22874	2.18412	1	1.9678	2.06953	2.64065	8.92967	0.68232	1.8129	1.4578	2.36747	1.58946	2.27456	1.9697	0.799999	3.42401	3.45074	3.55994	3.69537	3.63898	3.51923	3.50403	3.60089	3.58026	3.76239	3.56006	3.8	80.1533	77.7549	191.726	414.01	845.765	1484.15	2148.9	2636.27	2957.26	3113.62	3121.09	3.6	60.7451
1.3	2.03918	1.57368	2.1317	1.86799	1.84911	-2.86837	-3.05919	1.736	0.756836	2.31311	-17.7319	1.1	2.19945	2.32539	3.12619	7.89725	1.28115	2.09727	1.81327	2.4788	1.88438	2.53315	2.22673	0.899998	3.51501	3.57574	3.64276	3.57623	3.78741	3.65009	3.63177	3.62042	3.78925	3.91553	3.59052	3.9	81.2764	78.8745	194.115	420.133	856.757	1496.1	2155.73	2639.84	2958.79	3114.63	3121.76	3.7	61.7686
1.4	0.35598	-0.88414	2.08834	2.15392	-0.307915	6.77304	5.79003	-5.41087	-12.0123	0.378349	-48.2991	1.2	2.41898	2.61445	3.64104	7.1574	1.61591	2.40391	2.12577	2.60028	2.17071	2.78823	2.42321	1	3.39587	3.65387	3.46344	3.30475	3.43433	3.74774	3.7392	3.54779	3.59943	3.72571	3.60382	4	82.3662	80.0112	196.533	426.221	867.12	1507.51	2161.9	2643.04	2960.05	3115.32	3122.38	3.8	62.7764
1.5	-0.642853	-1.35445	2.02154	-0.591774	0.218254	50.5351	73.0283	7.43209	18.1596	-21.0744	217.164	1.3	2.5264	2.73985	6.33088	6.81522	1.84052	2.63828	2.42772	3.03661	2.4547	2.82769	2.59391	1.1	3.23846	3.341	3.30566	3.44031	3.26709	3.59656	3.43884	3.48254	3.34827	3.4964	3.55652	4.1	83.4912	81.0991	198.924	431.838	877.065	1518.09	2167.71	2645.91	2961.1	3116.1	3122.87	3.9	63.6455
1.6	1.40559	1.52133	0.130135	-1.73787	17.1261	127.672	200.373	119.519	215.866	14.0237	551.06	1.4	2.81468	2.66836	6.07346	6.77576	2.1167	2.81094	2.6992	3.26239	2.75743	2.94761	2.74274	1.2	3.37555	3.09412	3.3006	4.34888	3.61633	3.36066	3.22711	3.62592	3.83612	3.90771	3.7171	4.2	84.4678	82.1963	201.281	437.374	886.554	1528.17	2173.02	2648.65	2962.15	3116.8	3123.33	4	64.5518
1.7	5.30402	6.25298	-2.4683	6.8465	52.7093	224.638	350.736	315.773	479.315	294.045	695.32	1.5	3.14046	3.10468	4.17971	6.60818	2.2956	3.01759	2.8121	9.73661	2.95509	3.54604	2.93649	1.3	3.63727	3.27496	3.92633	5.12939	5.08704	3.72589	3.53064	13.4134	24.1369	33.2753	16.2401	4.3	85.4873	83.2729	203.585	442.749	895.669	1537.42	2177.78	2650.97	2963.25	3117.43	3123.76	4.1	65.3936
1.8	10.8353	12.7838	1.24107	24.4571	103.681	324.049	486.719	510.786	663.578	578.451	781.991	1.6	3.77718	4.13633	3.44025	6.7574	2.48701	3.23048	2.81288	52.2749	3.12618	20.4988	3.39704	1.4	3.29474	4.11639	4.00604	3.1618	7.323	7.53723	9.65326	37.8849	71.2826	121.72	144.84	4.4	86.4189	84.2764	205.73	447.952	904.341	1546.19	2182.21	2653.15	2964.17	3118.02	3124.15	4.2	66.2568
1.9	17.429	20.0873	9.29029	50.0399	162.475	412.105	586.128	646.286	763.478	731.143	848.499	1.7	5.46937	6	2.87932	6.79178	2.71123	7.58907	3.20858	89.537	3.31993	161.054	7.0029	1.5	1.30017	2.94214	1.61115	1.11414	6.38196	12.37	22.088	41.8708	78.5482	148.082	272.144	4.5	87.2861	85.1636	207.937	452.773	912.823	1554.52	2186.36	2655.1	2965.13	3118.5	3124.51	4.3	67.1533
2	24.738	28.3096	21.4805	80.9313	222.242	483.237	650.89	724.352	813.276	811.899	891.204	1.8	4.11234	3.61015	2.53244	6.87263	2.76709	20.4672	8.166	99.394	16.9488	303.309	143.956	1.6	0.0314331	0.320313	-0.374023	-0.23584	3.66595	9.92511	21.8388	28.0548	52.6076	104.459	236.707	4.6	88.0693	86.1084	209.867	457.625	920.565	1562.2	2190.16	2656.9	2965.76	3119.01	3124.85	4.4	67.876
2.1	32.0708	35.7522	36.1919	113.472	278.394	537.502	691.158	765.482	837.056	856.653	912.602	1.9	2.7639	2.26211	2.32854	6.95545	3.36514	26.6113	32.1121	97.5823	99.6527	341.024	453.62	1.7	-0.560364	-1.07971	-1.3045	-0.862427	1.46826	5.65088	13.5126	13.9271	25.5303	52.7323	134.08	4.7	88.8525	86.9697	211.833	462.064	928.427	1569.54	2193.63	2658.67	2966.46	3119.47	3125.21	4.5	68.5244
2.2	39.2642	43.6682	52.0899	145.757	328.9	578.282	716.261	787.088	848.14	879.37	921.317	2	2.09593	1.39531	2.01955	6.98553	4.55654	27.2547	49.4824	98.3163	170.246	322.343	601.218	1.8	-1.2049	-1.59375	-1.9057	-1.60425	0.0323486	1.70947	5.86267	5.45087	10.5131	22.3042	57.1479	4.8	89.6416	87.7471	213.728	466.582	935.644	1576.51	2197.18	2660.22	2967.14	3119.89	3125.44	4.6	69.2197
2.3	46.4029	51.1959	68.4911	176.739	373.01	608.239	731.995	798.878	853.42	889.437	924.309	2.1	1.56078	0.816406	1.75861	7.03397	10.9104	26.6258	52.9785	103.406	186.461	306.499	575.805	1.9	-1.6131	-1.92505	-2.14862	-2.24719	-1.12427	-0.51355	1.39587	1.89227	4.1225	9.42255	22.0741	4.9	90.415	88.5679	215.535	471.004	942.706	1582.97	2200.14	2661.46	2967.87	3120.32	3125.71	4.7	69.8525
2.4	53.1513	58.4756	84.3547	205.476	410.91	630.538	742.792	805.442	856.039	893.475	925.278	2.2	1.06859	0.44297	1.53674	7.25272	14.5722	27.0988	51.816	110.878	179.975	307.873	511.986	2	-1.96741	-2.35236	-2.73578	-2.55463	-1.81494	-1.18701	-0.737732	0.480957	2.22052	5.59796	11.2882	5	91.2139	89.3838	217.326	475.059	949.282	1589.09	2202.95	2662.73	2968.54	3120.64	3125.96	4.8	70.5088
2.5	59.7638	65.3506	99.859	232.492	443.372	647	750.245	809.667	857.358	895.06	925.616	2.3	0.674835	0.106247	1.3215	7.37263	15.0089	28.5418	52.2926	118.759	177.913	320.276	477.499	2.1	-2.4455	-2.70703	-3.2041	-2.99915	-2.52155	-1.89441	-1.47839	-0.149902	1.6264	4.79053	9.62097	5.1	91.9756	90.1299	218.958	479.035	955.64	1594.8	2205.66	2664	2969.08	3120.92	3126.19	4.9	71.1885
2.6	66.2786	72.1905	114.707	257.531	470.714	659.877	755.374	812.413	858.072	895.866	925.495	2.4	0.32093	-0.244926	1.23752	7.51521	14.1968	30.5617	55.6586	126.289	184.694	336.552	474.275	2.2	-2.7951	-3.21527	-3.67169	-3.55072	-2.83289	-2.6593	-1.96277	-0.820984	1.383	4.47571	9.54559	5.2	92.7139	90.874	220.652	483.008	961.692	1600.29	2208.15	2665.27	2969.59	3121.23	3126.43	5	71.8857
2.7	72.4724	78.6538	128.864	280.415	493.537	669.592	759.267	814.203	858.765	896.019	925.504	2.5	0.109993	-0.535942	1.13479	7.69569	13.9608	32.5746	59.657	133.291	196.545	352.548	486.265	2.3	-3.25214	-3.63129	-4.11975	-4.02222	-3.52313	-2.9046	-2.54285	-1.18152	1.18848	4.46436	9.79285	5.3	93.3506	91.583	222.285	486.963	967.784	1605.26	2210.36	2666.44	2970.1	3121.48	3126.66	5.1	72.4873
2.8	78.549	85.0381	142.452	301.565	512.848	676.975	761.994	815.472	859.175	896.149	925.565	2.6	-0.20446	-0.769531	1.14338	7.84217	14.1077	34.7301	64.1824	139.731	209.2	366.421	502.34	2.4	-3.64746	-4.0481	-4.51581	-4.53271	-3.88171	-3.2804	-2.88538	-1.48346	0.733032	4.13544	9.83386	5.4	93.9385	92.2646	223.892	490.535	973.227	1609.98	2212.41	2667.43	2970.62	3121.76	3126.86	5.2	73.0615
2.9	84.7872	91.0123	155.257	321.034	529.092	683.089	764.084	816.461	859.582	896.287	925.41	2.7	-0.568909	-1.02071	1.13361	8.05272	14.8823	36.5961	68.3836	145.779	221.254	378.809	517.821	2.5	-3.97406	-4.39844	-4.90253	-4.85071	-4.15631	-3.65735	-3.20923	-1.51202	0.633789	4.0788	9.69836	5.5	94.5479	92.9736	225.381	493.988	978.665	1614.65	2214.46	2668.41	2971.08	3122.02	3127.08	5.3	73.583
3	90.6294	96.9381	167.503	338.511	542.602	687.982	765.57	817.213	859.703	896.38	925.314	2.8	-0.78141	-1.19258	1.09924	8.23827	15.3546	38.3031	72.3062	151.193	232.196	389.603	531.458	2.6	-4.23224	-4.75586	-5.20801	-5.09094	-4.4903	-4.02136	-3.41626	-1.953	0.388123	3.57611	9.50305	5.6	95.1123	93.6338	226.832	497.406	983.715	1618.92	2216.23	2669.24	2971.47	3122.23	3127.3	5.4	74.1143
3.1	96.3185	102.84	179.24	354.662	554.212	691.919	766.929	817.708	859.82	896.356	925.256	2.9	-0.931412	-1.41133	1.02111	8.29881	16.0956	39.8293	75.9601	156.039	241.843	398.928	542.795	2.7	-4.51233	-5.10547	-5.4549	-5.40228	-4.76453	-4.34521	-3.77332	-2.2077	0.217407	3.65656	9.28741	5.7	95.7021	94.3369	228.304	500.645	988.651	1622.92	2217.96	2670.07	2971.91	3122.46	3127.51	5.5	74.5693
3.2	101.909	108.315	190.515	369.218	564.063	695.026	767.926	818.2	860.038	896.351	925.291	3	-1.0654	-1.67422	0.894157	8.38631	16.7272	41.2938	79.216	160.698	250.454	407.389	552.691	2.8	-4.74359	-5.41486	-5.57794	-5.75189	-4.99854	-4.65887	-4.16119	-2.39911	0.0599976	3.19952	9.21045	5.8	96.2378	94.9619	229.617	503.891	993.401	1626.66	2219.6	2670.82	2972.34	3122.69	3127.69	5.6	75.0127
3.3	107.438	113.303	200.812	382.274	572.454	697.588	768.938	818.7	860.306	896.403	925.236	3.1	-1.16422	-1.86641	0.685173	8.51991	17.5175	42.7852	82.4734	164.907	258.547	414.866	561.348	2.9	-4.9389	-5.73242	-5.79553	-6.03198	-5.17627	-4.93585	-4.51746	-2.58936	-0.0970459	2.84247	9.07605	5.9	96.7783	95.5093	230.888	506.827	997.696	1630.19	2221.15	2671.58	2972.65	3122.9	3127.82	5.7	75.4634
3.4	112.868	118.477	210.869	394.338	579.53	699.69	769.54	818.995	860.333	896.276	925.18	3.2	-1.24821	-2.09375	0.491035	8.70271	18.212	44.0699	85.3301	168.872	265.72	421.434	569.023	3	-5.09198	-6.01489	-6.12756	-6.30933	-5.38721	-5.19836	-4.82019	-2.74365	-0.31073	2.59406	8.67999	6	97.3213	95.9976	232.15	509.889	1001.97	1633.7	2222.36	2672.23	2972.96	3123.05	3127.96	5.8	75.9131
3.5	118.257	123.487	220.187	405.194	585.714	701.672	769.979	819.265	860.456	896.155	925.151	3.3	-1.30212	-2.19531	0.450798	8.88631	18.8058	45.2133	88.1082	172.491	272.375	427.561	575.767	3.1	-5.23383	-6.302	-6.50842	-6.50031	-5.52661	-5.44714	-5.02991	-2.93073	-0.541199	2.40106	8.48077	6.1	97.7803	96.5264	233.34	512.463	1006.16	1636.76	2223.74	2672.77	2973.22	3123.19	3128.12	5.9	76.3486
3.6	123.251	127.991	229.091	414.997	590.853	703.084	770.516	819.505	860.599	896.19	925.084	3.4	-1.31266	-2.40234	0.489861	9.09138	19.369	46.4523	90.4187	176.075	278.32	433.242	582.077	3.2	-5.35254	-6.47778	-6.84045	-6.64484	-5.69653	-5.71082	-5.50256	-3.06549	-0.728333	2.17725	8.28662	6.2	98.2236	97.0503	234.453	515.141	1010.26	1639.75	2224.82	2673.3	2973.45	3123.37	3128.26	6	76.7607
3.7	128.006	132.63	237.619	423.963	595.564	704.61	770.864	819.777	860.635	896.255	925.035	3.5	-1.32281	-2.53633	0.498459	9.26912	19.9526	47.677	92.7594	179.344	283.865	438.486	587.704	3.3	-5.45721	-6.75391	-7.02716	-6.79718	-5.80981	-5.98816	-5.87799	-3.1944	-0.892395	1.72021	8.10419	6.3	98.6851	97.519	235.555	517.698	1013.8	1642.5	2225.92	2673.85	2973.69	3123.52	3128.37	6.1	77.1807
3.8	132.919	137.056	245.67	431.995	599.45	705.731	771.182	819.955	860.758	896.315	925.052	3.6	-1.31579	-2.78477	0.618378	9.46912	20.5015	48.5422	94.732	182.385	288.877	443.114	592.837	3.4	-5.58807	-6.96448	-7.16467	-6.86517	-5.9024	-6.10773	-6.25415	-3.31744	-0.975159	1.49365	7.9538	6.4	99.085	97.9995	236.588	520.09	1017.5	1645.24	2226.93	2674.38	2973.91	3123.67	3128.49	6.2	77.5688
3.9	137.528	141.285	253.124	439.296	602.802	706.705	771.589	820.126	860.809	896.337	925.054	3.7	-1.28649	-2.82617	0.766037	9.68123	21.0913	49.4742	96.5273	185.335	293.613	447.441	597.668	3.5	-5.68848	-7.13208	-7.22522	-6.88745	-5.9903	-6.14093	-6.49829	-3.40808	-1.00446	1.43115	7.78503	6.5	99.4639	98.4229	237.613	522.545	1020.84	1647.75	2227.94	2674.84	2974.11	3123.83	3128.6	6.3	77.9463
4	141.872	145.358	260.098	446.118	605.906	707.659	772.001	820.284	860.879	896.347	925.056	3.8	-1.27594	-2.87579	0.915253	9.88631	21.6409	50.4996	98.423	188.005	297.849	451.642	601.971	3.6	-5.77167	-7.26215	-7.36469	-6.89056	-6.04187	-6.14679	-6.86743	-3.46667	-1.09705	1.49994	7.69446	6.6	99.8569	98.8511	238.604	525.018	1024.14	1650.14	2228.85	2675.32	2974.32	3123.96	3128.71	6.4	78.3291
4.1	146.208	149.073	266.877	451.863	608.605	708.494	772.491	820.439	860.957	896.38	925.085	3.9	-1.30212	-2.99805	1.05119	10.0972	22.2112	51.4938	100.038	190.576	301.791	455.813	606.169	3.7	-5.87909	-7.45044	-7.37128	-6.92572	-6.07117	-6.1507	-7.03149	-3.50769	-1.10876	1.5788	7.72607	6.7	100.263	99.2651	239.539	527.286	1027.27	1652.38	2229.78	2675.67	2974.51	3124.1	3128.8	6.5	78.6958
4.2	150.196	152.769	273.24	457.312	611.015	709.236	772.952	820.622	861.039	896.467	925.144	4	-1.29626	-3.05898	1.21994	10.2926	22.7757	52.4176	101.439	192.897	305.719	459.555	610.109	3.8	-5.9541	-7.49103	-7.35101	-6.96869	-6.11334	-6.16437	-7.0647	-3.52802	-1.10876	1.64642	7.80695	6.8	100.634	99.7026	240.426	529.363	1030.32	1654.36	2230.57	2676.04	2974.72	3124.22	3128.9	6.6	79.04
4.3	153.876	156.388	279.35	462.45	613.175	709.988	773.331	820.777	861.121	896.53	925.165	4.1	-1.28375	-3.0668	1.40471	10.4793	23.1769	53.2711	102.861	195.287	309.413	463.368	613.937	3.9	-6.00293	-7.50275	-7.34979	-6.97845	-6.14734	-6.15656	-7.0694	-3.53699	-1.11151	1.69989	7.86945	6.9	100.989	100.074	241.285	531.42	1033.25	1656.31	2231.39	2676.37	2974.87	3124.34	3129	6.7	79.3774
4.4	157.655	159.928	285.043	466.892	615.123	710.631	773.533	820.949	861.205	896.594	925.14	4.2	-1.2525	-3.0707	1.53088	10.6402	23.5538	54.1129	104.523	197.556	312.706	467.006	617.557	4	-6.06738	-7.5379	-7.39398	-6.97729	-6.14539	-6.13507	-7.05493	-3.55847	-1.10876	1.78192	7.90771	7	101.328	100.396	242.167	533.368	1035.94	1658.14	2232.16	2676.69	2975.07	3124.44	3129.04	6.8	79.7021
4.5	161.413	163.309	290.252	471.077	616.798	711.219	773.806	821.093	861.273	896.625	925.124	4.3	-1.2193	-2.98555	1.69689	10.8113	23.9843	54.982	106.209	199.463	316.083	470.342	621.253	4.1	-6.12793	-7.46289	-7.30487	-6.97845	-6.14929	-6.07843	-6.88776	-3.56512	-1.1283	1.79639	7.90735	7.1	101.659	100.711	243.045	535.35	1038.57	1659.98	2232.87	2676.97	2975.18	3124.53	3129.12	6.9	80.0239
4.6	164.825	166.618	295.429	474.915	618.452	711.758	774.062	821.243	861.319	896.7	925.108	4.4	-1.19586	-2.80391	1.85119	10.9527	24.4452	55.8355	107.325	201.453	318.906	473.499	624.437	4.2	-6.18457	-7.38477	-7.23773	-6.96283	-6.13092	-6.05109	-6.73267	-3.58386	-1.11151	1.84131	7.91632	7.2	101.962	101.029	243.83	537.223	1040.97	1661.82	2233.58	2677.29	2975.3	3124.63	3129.17	7	80.3232
4.7	168.134	169.508	300.256	478.634	619.786	712.27	774.3	821.382	861.396	896.78	925.095	4.5	-1.17047	-2.61172	1.9215	11.0867	24.837	56.6891	108.777	203.34	321.804	476.583	627.677	4.3	-6.22363	-7.3172	-7.1842	-6.93549	-6.10437	-6.0542	-6.56549	-3.58075	-1.1322	1.89404	7.91632	7.3	102.316	101.348	244.596	539.079	1043.35	1663.35	2234.22	2677.59	2975.43	3124.7	3129.19	7.1	80.561
4.8	171.495	172.454	304.607	481.878	621.238	712.799	774.574	821.484	861.461	896.819	925.067	4.6	-1.11969	-2.43672	2.03869	11.2293	25.2206	57.4813	110.392	205.169	324.632	479.562	630.606	4.4	-6.26465	-7.21289	-7.14124	-6.92181	-6.11023	-6.03857	-6.39478	-3.57214	-1.13416	1.9046	7.88782	7.4	102.611	101.656	245.346	540.804	1045.66	1664.86	2234.79	2677.87	2975.53	3124.78	3129.19	7.2	80.8462
4.9	174.515	175.446	308.984	484.778	622.575	713.268	774.858	821.601	861.537	896.871	925.046	4.7	-1.07086	-2.24609	2.159	11.3465	25.619	58.1648	111.865	206.903	327.357	482.121	633.506	4.5	-6.30176	-7.12231	-7.09631	-6.91711	-6.11804	-6.04248	-6.42175	-3.57294	-1.1615	1.9917	7.82922	7.5	102.86	101.968	246.121	542.471	1048.02	1666.3	2235.28	2678.1	2975.65	3124.85	3129.25	7.3	81.1216
5	177.378	178.127	312.935	487.454	623.525	713.74	775.11	821.712	861.596	896.918	925.058	4.8	-1.04547	-2.10352	2.2633	11.4461	26.0448	58.7684	113.366	208.623	329.997	484.782	636.388	4.6	-6.33496	-7.08716	-7.04553	-6.88861	-6.12701	-6.021	-6.30652	-3.58386	-1.15839	2.03271	7.78625	7.6	103.101	102.25	246.795	544.09	1050.07	1667.66	2235.77	2678.28	2975.72	3124.89	3129.3	7.4	81.3408
5.1	180.267	180.742	316.822	490.147	624.562	714.16	775.298	821.81	861.648	896.965	925.056	4.9	-1.01031	-2.01563	2.37971	11.5555	26.4347	59.3563	114.663	210.039	332.329	487.362	639.146	4.7	-6.37598	-7.08325	-7.03186	-6.88	-6.13483	-6.03662	-6.17444	-3.57996	-1.16345	2.08624	7.72766	7.7	103.343	102.512	247.424	545.602	1052.1	1669.04	2236.21	2678.48	2975.83	3124.94	3129.3	7.5	81.5532
5.2	182.936	183.227	320.271	492.643	625.523	714.527	775.517	821.902	861.709	897.006	925.046	5	-0.961487	-1.93633	2.48009	11.6609	26.828	59.9324	115.776	211.482	334.644	489.7	641.386	4.8	-6.39435	-7.04144	-7.01349	-6.8515	-6.12781	-6.06201	-6.09167	-3.59363	-1.17126	2.13116	7.65735	7.8	103.57	102.769	248.112	547.116	1053.95	1670.34	2236.66	2678.66	2975.92	3124.99	3129.28	7.6	81.7407
5.3	185.546	185.717	323.769	494.667	626.421	714.824	775.681	821.992	861.762	897.021	925.046	5.1	-0.921646	-1.86328	2.55354	11.7664	27.205	60.4891	116.894	212.938	336.953	492.043	643.705	4.9	-6.4209	-7.01489	-6.97913	-6.82532	-6.1153	-6.07568	-6.00299	-3.61005	-1.14667	2.18585	7.60266	7.9	103.819	103	248.697	548.489	1055.67	1671.41	2237.09	2678.87	2976.02	3125.02	3129.26	7.7	81.9419
5.4	188.136	188.119	326.943	496.761	627.163	715.146	775.872	822.072	861.777	897.028	925.017	5.2	-0.902893	-1.76055	2.60822	11.8523	27.5624	61.0027	118.003	214.33	338.859	494.377	645.998	5	-6.43848	-6.94769	-6.96466	-6.8175	-6.12115	-6.08154	-5.88928	-3.62878	-1.14978	2.20929	7.56281	8	104.033	103.205	249.286	549.907	1057.48	1672.46	2237.53	2679.05	2976.1	3125.06	3129.25	7.8	82.1533
5.5	190.427	190.428	330.025	498.6	627.853	715.457	776.062	822.159	861.838	897.043	925.009	5.3	-0.885315	-1.6961	2.66096	11.9375	27.9112	61.5086	119.053	215.484	340.737	496.553	648.23	5.1	-6.45801	-6.96136	-6.92444	-6.83508	-6.14655	-6.06201	-5.78815	-3.65417	-1.13806	2.23975	7.56281	8.1	104.251	103.439	249.891	551.265	1059.18	1673.43	2237.92	2679.24	2976.16	3125.11	3129.25	7.9	82.3501
5.6	192.626	192.561	332.847	500.3	628.521	715.758	776.247	822.236	861.89	897.069	924.999	5.4	-0.856018	-1.63828	2.74104	12.0027	28.2491	61.9793	120.039	216.648	342.613	498.685	650.391	5.2	-6.47949	-6.95081	-6.91779	-6.8429	-6.16217	-6.04639	-5.74323	-3.65808	-1.1283	2.2511	7.5675	8.2	104.443	103.658	250.438	552.551	1060.8	1674.38	2238.27	2679.39	2976.25	3125.16	3129.26	8	82.5415
5.7	194.837	194.695	335.656	501.952	629.214	716.066	776.424	822.333	861.943	897.086	924.999	5.5	-0.826721	-1.57696	2.79963	12.0769	28.5917	62.4129	120.937	217.818	344.466	500.523	652.471	5.3	-6.4881	-6.93402	-6.94318	-6.82336	-6.1864	-6.03662	-5.70807	-3.67957	-1.13611	2.25616	7.56281	8.3	104.648	103.871	250.94	553.8	1062.33	1675.36	2238.67	2679.53	2976.31	3125.2	3129.25	8.1	82.7388
5.8	197.03	196.619	338.429	503.579	629.833	716.357	776.596	822.425	861.986	897.125	925.011	5.6	-0.827896	-1.53594	2.8426	12.1472	28.8683	62.8231	121.801	218.878	346.314	502.368	654.508	5.4	-6.51465	-6.91254	-6.93732	-6.80969	-6.2149	-6.0495	-5.68463	-3.67957	-1.1283	2.26788	7.54602	8.4	104.862	104.07	251.506	555.059	1063.9	1676.28	2238.98	2679.66	2976.35	3125.22	3129.23	8.2	82.9028
5.9	199.218	198.601	340.722	505.198	630.468	716.633	776.774	822.531	862.033	897.105	925.015	5.7	-0.811096	-1.49297	2.88947	12.2265	29.0753	63.2344	122.557	219.955	347.913	504.227	656.501	5.5	-6.5498	-6.89691	-6.8963	-6.80188	-6.26569	-6.04834	-5.67096	-3.69519	-1.11737	2.27765	7.54327	8.5	105.041	104.285	251.967	556.269	1065.35	1677.2	2239.28	2679.81	2976.41	3125.25	3129.27	8.3	83.0889
6	201.102	200.422	342.96	506.473	631.114	716.898	776.952	822.617	862.055	897.108	924.988	5.8	-0.797424	-1.42735	2.92463	12.2879	29.2706	63.575	123.324	220.955	349.642	506.049	658.377	5.6	-6.56934	-6.87268	-6.88458	-6.77844	-6.30084	-6.04834	-5.64282	-3.69794	-1.10095	2.30499	7.54913	8.6	105.212	104.472	252.417	557.458	1066.7	1677.98	2239.56	2679.95	2976.45	3125.26	3129.26	8.4	83.2622
6.1	202.948	202.299	345.138	507.667	631.636	717.187	777.092	822.708	862.086	897.141	924.97	5.9	-0.768127	-1.37969	2.95979	12.3269	29.464	63.9051	124.043	221.972	351.032	507.641	660.251	5.7	-6.58966	-6.87152	-6.86896	-6.76593	-6.33014	-6.05927	-5.61627	-3.69324	-1.11072	2.3136	7.54913	8.7	105.373	104.637	252.877	558.598	1068.09	1678.77	2239.87	2680.06	2976.51	3125.29	3129.25	8.5	83.4399
6.2	204.898	203.842	347.24	508.788	632.15	717.443	777.243	822.814	862.123	897.178	924.962	6	-0.747818	-1.33164	2.99689	12.3965	29.6698	64.2754	124.751	222.915	352.443	509.191	662.065	5.8	-6.60254	-6.85901	-6.87482	-6.77258	-6.35553	-6.05225	-5.58307	-3.67761	-1.12439	2.30383	7.53821	8.8	105.552	104.818	253.317	559.548	1069.32	1679.48	2240.17	2680.18	2976.54	3125.29	3129.24	8.6	83.6001
6.3	206.681	205.449	349.24	509.938	632.636	717.683	777.391	822.923	862.127	897.186	924.956	6.1	-0.752502	-1.28204	3.01565	12.4422	29.8722	64.6277	125.346	223.799	353.878	510.72	663.856	5.9	-6.6131	-6.8559	-6.88068	-6.7843	-6.3692	-6.05811	-5.57056	-3.68817	-1.13025	2.30499	7.57178	8.9	105.73	104.984	253.768	560.536	1070.57	1680.24	2240.43	2680.28	2976.58	3125.3	3129.26	8.7	83.7505
6.4	208.306	207.045	351.239	511.042	633.126	717.926	777.542	823.015	862.17	897.209	924.913	6.2	-0.741959	-1.23789	3.04963	12.4832	30.0323	64.9441	125.965	224.556	355.195	512.198	665.474	6	-6.61621	-6.87073	-6.87482	-6.7843	-6.39069	-6.06903	-5.54517	-3.72644	-1.14978	2.31281	7.55774	9	105.884	105.162	254.196	561.469	1071.78	1680.94	2240.68	2680.36	2976.61	3125.31	3129.3	8.8	83.8911
6.5	209.87	208.615	352.919	512.118	633.548	718.164	777.682	823.099	862.221	897.215	924.9	6.3	-0.717346	-1.19883	3.0926	12.5371	30.1476	65.2149	126.53	225.339	356.519	513.694	667.013	6.1	-6.62402	-6.8512	-6.89044	-6.78546	-6.41492	-6.08545	-5.52057	-3.71082	-1.17517	2.30969	7.55304	9.1	106.021	105.324	254.625	562.386	1072.97	1681.56	2240.93	2680.46	2976.66	3125.32	3129.33	8.9	84.0278
6.6	211.443	210.088	354.652	513.178	633.958	718.393	777.842	823.175	862.248	897.226	924.892	6.4	-0.703674	-1.15313	3.1551	12.5926	30.3155	65.4695	127.103	226.125	357.755	515.105	668.488	6.2	-6.6424	-6.84613	-6.8916	-6.79797	-6.4278	-6.09131	-5.5061	-3.71747	-1.1908	2.30109	7.5589	9.2	106.173	105.475	255.049	563.258	1074.1	1682.13	2241.18	2680.54	2976.69	3125.31	3129.43	9	84.1587
6.7	212.954	211.533	356.288	513.985	634.392	718.615	777.987	823.256	862.279	897.229	924.89	6.5	-0.683365	-1.11875	3.18244	12.6531	30.4718	65.7391	127.66	226.873	358.984	516.444	669.961	6.3	-6.64746	-6.81018	-6.88458	-6.80383	-6.43561	-6.08856	-5.49634	-3.71277	-1.2287	2.27649	7.54407	9.3	106.314	105.631	255.487	564.171	1075.11	1682.72	2241.45	2680.65	2976.71	3125.31	3129.52	9.1	84.29
6.8	214.492	212.844	357.947	514.835	634.806	718.843	778.108	823.324	862.308	897.248	924.865	6.6	-0.688049	-1.0836	3.2051	12.6933	30.5733	66.0039	128.187	227.627	360.157	517.738	671.417	6.4	-6.64825	-6.79651	-6.86896	-6.79523	-6.44421	-6.0835	-5.48932	-3.69598	-1.22205	2.26007	7.54132	9.4	106.445	105.792	255.877	565.03	1076.06	1683.29	2241.69	2680.72	2976.74	3125.32	3129.63	9.2	84.4106
6.9	215.933	214.144	359.348	515.666	635.201	719.074	778.237	823.384	862.35	897.277	924.843	6.7	-0.677505	-1.05039	3.24494	12.7156	30.6944	66.2508	128.726	228.361	361.284	518.963	672.82	6.5	-6.67285	-6.7887	-6.85138	-6.81165	-6.44733	-6.10419	-5.49048	-3.70105	-1.22089	2.23938	7.55109	9.5	106.574	105.916	256.208	565.85	1077.01	1683.85	2241.91	2680.8	2976.75	3125.31	3129.7	9.3	84.5278
7	217.366	215.433	360.757	516.483	635.609	719.275	778.35	823.465	862.39	897.278	924.797	6.8	-0.672424	-1.03086	3.27619	12.7383	30.8085	66.4805	129.221	228.986	362.242	520.074	674.19	6.6	-6.66974	-6.77893	-6.867	-6.82141	-6.44928	-6.10889	-5.49243	-3.69714	-1.23376	2.22491	7.53351	9.6	106.722	106.053	256.549	566.7	1077.95	1684.36	2242.08	2680.86	2976.77	3125.3	3129.79	9.4	84.6294
7.1	218.732	216.713	362.218	517.335	635.978	719.496	778.475	823.525	862.437	897.307	924.777	6.9	-0.663834	-1.00352	3.30939	12.7586	30.9327	66.6844	129.712	229.586	363.187	521.198	675.432	6.7	-6.66113	-6.76721	-6.87988	-6.81476	-6.45593	-6.12567	-5.48657	-3.67841	-1.23767	2.20538	7.5296	9.7	106.853	106.183	256.868	567.549	1078.86	1684.83	2242.27	2680.91	2976.8	3125.29	3129.85	9.5	84.7192
7.2	220.04	217.916	363.63	518.145	636.349	719.705	778.587	823.591	862.477	897.307	924.74	7	-0.645081	-0.976173	3.35627	12.793	31.0382	66.9199	130.173	230.203	364.117	522.258	676.639	6.8	-6.65021	-6.77502	-6.87091	-6.81165	-6.4649	-6.14404	-5.46704	-3.67371	-1.21814	2.19055	7.51398	9.8	106.972	106.305	257.208	568.302	1079.71	1685.34	2242.37	2680.99	2976.82	3125.28	3129.92	9.6	84.8188
7.3	221.214	219.051	364.759	518.841	636.718	719.895	778.686	823.642	862.508	897.309	924.697	7.1	-0.615005	-0.970314	3.38674	12.8191	31.1288	67.1102	130.536	230.742	364.97	523.336	677.842	6.9	-6.64044	-6.77893	-6.87091	-6.81165	-6.47156	-6.13818	-5.45923	-3.69324	-1.20135	2.16632	7.4964	9.9	107.072	106.387	257.51	569.021	1080.46	1685.76	2242.54	2681.05	2976.84	3125.28	3130	9.7	84.9087
7.4	222.378	220.203	365.948	519.524	637.078	720.096	778.796	823.664	862.555	897.307	924.669	7.2	-0.564224	-0.960548	3.4051	12.8594	31.2335	67.3055	130.896	231.266	365.833	524.368	678.969	7	-6.63574	-6.76917	-6.86505	-6.81085	-6.46881	-6.1452	-5.44946	-3.7077	-1.20251	2.13	7.41046	10	107.191	106.494	257.829	569.753	1081.18	1686.16	2242.66	2681.11	2976.85	3125.29	3130.02	9.8	85.02
7.5	223.52	221.303	367.109	520.153	637.429	720.283	778.897	823.714	862.576	897.297	924.597	7.3	-0.539612	-0.944923	3.43244	12.8894	31.3331	67.4707	131.267	231.832	366.673	525.345	680.128	7.1	-6.62091	-6.76526	-6.85919	-6.8136	-6.46765	-6.15381	-5.43774	-3.703	-1.19861	2.09991	7.28271	10.1	107.282	106.604	258.107	570.431	1081.89	1686.58	2242.78	2681.19	2976.87	3125.29	3130.06	9.9	85.0981
7.6	224.652	222.316	368.216	520.795	637.779	720.451	778.985	823.769	862.617	897.295	924.536	7.4	-0.50563	-0.925392	3.45119	12.918	31.4296	67.6102	131.568	232.347	367.477	526.354	681.153	7.2	-6.62677	-6.75549	-6.86035	-6.82648	-6.47858	-6.16473	-5.4436	-3.70886	-1.21698	2.05695	7.20343	10.2	107.386	106.713	258.389	571.071	1082.63	1687	2242.9	2681.24	2976.89	3125.3	3130.1	10	85.1982
7.7	225.774	223.333	369.366	521.403	638.107	720.613	779.086	823.822	862.638	897.299	924.47	7.5	-0.478287	-0.890236	3.47541	12.9285	31.5284	67.7715	131.866	232.818	368.308	527.2	682.181	7.3	-6.62012	-6.74963	-6.85138	-6.83704	-6.47858	-6.16748	-5.42407	-3.72058	-1.23376	2.02063	7.10773	10.3	107.474	106.797	258.663	571.731	1083.32	1687.39	2243	2681.28	2976.92	3125.31	3130.14	10.1	85.2993
7.8	226.783	224.361	370.458	522.002	638.429	720.804	779.184	823.861	862.662	897.299	924.433	7.6	-0.46344	-0.868752	3.50666	12.9402	31.6171	67.9148	132.161	233.313	369.122	527.974	683.202	7.4	-6.6131	-6.75159	-6.85724	-6.8421	-6.47937	-6.16473	-5.43384	-3.7038	-1.25916	1.98077	6.99365	10.4	107.576	106.896	258.94	572.331	1083.93	1687.73	2243.12	2681.33	2976.94	3125.31	3130.2	10.2	85.3696
7.9	227.811	225.332	371.448	522.602	638.755	720.975	779.296	823.912	862.656	897.299	924.359	7.7	-0.433365	-0.864845	3.52229	12.9726	31.6925	68.0508	132.462	233.753	369.902	528.684	684.305	7.5	-6.6123	-6.75354	-6.85645	-6.8468	-6.48834	-6.15771	-5.42407	-3.71277	-1.26306	1.94446	6.89874	10.5	107.664	106.979	259.2	572.903	1084.58	1688.03	2243.26	2681.39	2976.96	3125.32	3130.27	10.3	85.4575
8	228.783	226.234	372.456	523.204	639.058	721.152	779.407	823.956	862.661	897.287	924.281	7.8	-0.412659	-0.847267	3.52541	13.0183	31.7636	68.1648	132.743	234.134	370.669	529.371	685.001	7.6	-6.617	-6.74963	-6.86115	-6.86749	-6.4989	-6.16748	-5.42407	-3.73621	-1.28455	1.90656	6.77179	10.6	107.744	107.086	259.467	573.465	1085.19	1688.31	2243.36	2681.45	2976.99	3125.32	3130.3	10.4	85.52
8.1	229.724	227.191	373.368	523.731	639.359	721.305	779.536	824.021	862.654	897.28	924.222	7.9	-0.388443	-0.839455	3.55158	13.0566	31.8233	68.2957	133.003	234.498	371.335	530.059	685.676	7.7	-6.60059	-6.74768	-6.86115	-6.86829	-6.5235	-6.17059	-5.43384	-3.75964	-1.29822	1.8761	6.63116	10.7	107.814	107.195	259.721	574.013	1085.75	1688.61	2243.49	2681.51	2977	3125.32	3130.32	10.5	85.6001
8.2	230.686	228.054	374.277	524.304	639.667	721.475	779.649	824.074	862.662	897.278	924.158	8	-0.363831	-0.805077	3.57697	13.0887	31.8819	68.416	133.263	234.888	371.9	530.718	686.331	7.8	-6.58966	-6.73517	-6.85529	-6.88702	-6.53912	-6.20184	-5.42993	-3.77917	-1.32751	1.85577	6.50342	10.8	107.916	107.295	259.95	574.563	1086.33	1688.91	2243.58	2681.57	2977.03	3125.32	3130.35	10.6	85.6782
8.3	231.601	228.931	375.128	524.836	639.948	721.638	779.755	824.125	862.658	897.269	924.133	8.1	-0.32399	-0.788673	3.58205	13.1238	31.9433	68.5156	133.515	235.207	372.499	531.348	686.981	7.9	-6.59668	-6.74182	-6.85059	-6.88782	-6.55359	-6.21436	-5.435	-3.81903	-1.36346	1.82922	6.36084	10.9	107.976	107.396	260.192	575.073	1086.87	1689.21	2243.69	2681.62	2977.04	3125.32	3130.37	10.7	85.7368
8.4	232.452	229.801	375.956	525.323	640.22	721.834	779.868	824.175	862.681	897.266	924.064	8.2	-0.287659	-0.788673	3.59455	13.1387	32.0128	68.6102	133.751	235.527	373.032	532.015	687.648	8	-6.58185	-6.75159	-6.85724	-6.89758	-6.58405	-6.23505	-5.44165	-3.84753	-1.41266	1.80109	6.22882	11	108.044	107.498	260.438	575.534	1087.4	1689.49	2243.81	2681.68	2977.04	3125.32	3130.37	10.8	85.8052
8.5	233.216	230.664	376.757	525.836	640.519	721.998	779.977	824.236	862.711	897.248	924.006	8.3	-0.304459	-0.775002	3.61213	13.1492	32.0722	68.7109	133.985	235.837	373.55	532.631	688.304	8.1	-6.57013	-6.74377	-6.85919	-6.9007	-6.60944	-6.23975	-5.4436	-3.85925	-1.47009	1.78546	6.09521	11.1	108.095	107.578	260.641	575.985	1087.97	1689.76	2243.9	2681.72	2977.06	3125.32	3130.36	10.9	85.8481
8.6	234.05	231.453	377.607	526.343	640.79	722.154	780.096	824.294	862.725	897.236	923.965	8.4	-0.294693	-0.767189	3.62112	13.1484	32.1202	68.8348	134.208	236.171	374.039	533.229	688.956	8.2	-6.55566	-6.74963	-6.85645	-6.88782	-6.62781	-6.25067	-5.4436	-3.87292	-1.49548	1.74524	5.99445	11.2	108.195	107.648	260.872	576.44	1088.49	1690.03	2244.01	2681.77	2977.07	3125.3	3130.35	11	85.9282
8.7	234.763	232.223	378.356	526.825	641.06	722.324	780.214	824.335	862.738	897.221	923.92	8.5	-0.270081	-0.754295	3.63557	13.1629	32.1632	68.9258	134.443	236.436	374.528	533.837	689.599	8.3	-6.55646	-6.7547	-6.85138	-6.86554	-6.6485	-6.24951	-5.4436	-3.88739	-1.52753	1.69952	5.9292	11.3	108.283	107.727	261.09	576.875	1088.97	1690.31	2244.12	2681.82	2977.07	3125.3	3130.3	11.1	85.9888
8.8	235.523	232.962	379.128	527.274	641.332	722.466	780.294	824.383	862.767	897.217	923.888	8.6	-0.269302	-0.735939	3.64533	13.1738	32.1991	68.993	134.614	236.716	375.005	534.373	690.251	8.4	-6.5506	-6.74573	-6.85724	-6.85852	-6.65125	-6.25342	-5.43774	-3.8866	-1.54236	1.67609	5.89014	11.4	108.355	107.807	261.301	577.335	1089.45	1690.6	2244.23	2681.86	2977.07	3125.3	3130.29	11.2	86.0396
8.9	236.271	233.74	379.907	527.714	641.593	722.604	780.397	824.439	862.771	897.198	923.859	8.7	-0.243912	-0.718361	3.66291	13.1824	32.2296	69.0906	134.823	236.987	375.45	534.889	690.896	8.5	-6.53418	-6.74182	-6.85645	-6.86047	-6.65826	-6.24286	-5.4397	-3.87762	-1.54236	1.63977	5.83038	11.5	108.416	107.877	261.5	577.747	1089.87	1690.86	2244.32	2681.89	2977.08	3125.29	3130.3	11.3	86.1079
9	236.944	234.473	380.646	528.174	641.849	722.744	780.494	824.498	862.799	897.18	923.818	8.8	-0.219299	-0.694923	3.6758	13.2097	32.2628	69.1777	135.007	237.263	375.912	535.406	691.554	8.6	-6.52716	-6.74573	-6.85138	-6.84796	-6.67194	-6.24561	-5.43384	-3.88269	-1.5744	1.6214	5.79248	11.6	108.496	107.966	261.682	578.185	1090.34	1691.08	2244.43	2681.92	2977.08	3125.28	3130.26	11.4	86.1685
9.1	237.595	235.142	381.339	528.636	642.103	722.885	780.581	824.556	862.803	897.18	923.789	8.9	-0.228287	-0.673439	3.70197	13.2168	32.3222	69.2703	135.191	237.505	376.357	535.983	692.172	8.7	-6.53027	-6.73401	-6.83966	-6.85657	-6.67273	-6.23193	-5.435	-3.89832	-1.59705	1.59875	5.76709	11.7	108.564	108.039	261.87	578.614	1090.78	1691.29	2244.51	2681.95	2977.07	3125.26	3130.2	11.5	86.2271
9.2	238.255	235.832	381.976	529.026	642.353	723.054	780.643	824.583	862.817	897.168	923.752	9	-0.225159	-0.657814	3.70197	13.2273	32.3624	69.3582	135.384	237.762	376.767	536.435	692.8	8.8	-6.53107	-6.7301	-6.84552	-6.85773	-6.66687	-6.22528	-5.42407	-3.91278	-1.64392	1.58624	5.74951	11.8	108.615	108.107	262.051	579.024	1091.22	1691.41	2244.61	2681.97	2977.07	3125.25	3130.14	11.6	86.2974
9.3	238.925	236.521	382.636	529.434	642.601	723.205	780.725	824.629	862.863	897.156	923.726	9.1	-0.22438	-0.648827	3.71682	13.243	32.3964	69.4316	135.524	238.011	377.229	536.989	693.427	8.9	-6.51544	-6.74103	-6.83105	-6.85071	-6.65631	-6.23389	-5.42993	-3.93152	-1.65564	1.57257	5.73779	11.9	108.693	108.186	262.252	579.444	1091.61	1691.58	2244.68	2681.99	2977.06	3125.24	3130.02	11.7	86.3774
9.4	239.554	237.17	383.278	529.843	642.853	723.357	780.815	824.675	862.879	897.15	923.689	9.2	-0.218521	-0.650002	3.73127	13.2383	32.423	69.491	135.673	238.25	377.624	537.502	694.035	9	-6.53027	-6.74182	-6.83575	-6.85187	-6.66296	-6.22919	-5.42993	-3.92059	-1.66229	1.56555	5.75928	12	108.775	108.258	262.422	579.825	1092.04	1691.88	2244.78	2682.01	2977.06	3125.23	3129.89	11.8	86.4595
9.5	240.115	237.832	383.886	530.217	643.091	723.496	780.911	824.716	862.914	897.156	923.672	9.3	-0.21344	-0.634377	3.73518	13.243	32.4464	69.5547	135.82	238.498	378.019	537.988	694.656	9.1	-6.51544	-6.73401	-6.83575	-6.84094	-6.66608	-6.22412	-5.42407	-3.90613	-1.67712	1.54523	5.76904	12.1	108.865	108.33	262.6	580.237	1092.47	1692.11	2244.85	2682.04	2977.05	3125.22	3129.78	11.9	86.5571
9.6	240.716	238.441	384.478	530.616	643.316	723.644	780.985	824.765	862.914	897.146	923.646	9.4	-0.200943	-0.614845	3.75666	13.248	32.4765	69.6297	135.96	238.712	378.39	538.448	695.294	9.2	-6.50372	-6.72424	-6.84082	-6.8468	-6.65125	-6.23505	-5.41937	-3.92371	-1.66815	1.5296	5.77881	12.2	108.937	108.387	262.754	580.597	1092.8	1692.31	2244.94	2682.05	2977.04	3125.19	3129.7	12	86.6372
9.7	241.333	239.101	385.089	530.995	643.562	723.795	781.053	824.806	862.912	897.127	923.607	9.5	-0.191177	-0.597267	3.76565	13.243	32.4921	69.6699	136.095	238.934	378.688	538.895	695.896	9.3	-6.48419	-6.72034	-6.83771	-6.85577	-6.64539	-6.23975	-5.43579	-3.91473	-1.64081	1.52258	5.81396	12.3	108.984	108.427	262.94	580.929	1093.11	1692.54	2245.02	2682.05	2977.03	3125.18	3129.55	12.1	86.6958
9.8	241.857	239.68	385.698	531.383	643.812	723.925	781.124	824.839	862.924	897.121	923.58	9.6	-0.189224	-0.598045	3.77619	13.2527	32.5401	69.7332	136.25	239.146	378.991	539.334	696.476	9.4	-6.46973	-6.7215	-6.8299	-6.85657	-6.65631	-6.24481	-5.42993	-3.89832	-1.62714	1.51984	5.85303	12.4	109.054	108.479	263.081	581.216	1093.4	1692.73	2245.07	2682.06	2977.02	3125.16	3129.52	12.2	86.7681
9.9	242.425	240.242	386.247	531.723	644.031	724.064	781.223	824.875	862.924	897.117	923.556	9.7	-0.164612	-0.589455	3.80158	13.2637	32.5761	69.8008	136.374	239.34	379.303	539.774	697.048	9.5	-6.47443	-6.72034	-6.8299	-6.84094	-6.64734	-6.24951	-5.42993	-3.90106	-1.62048	1.50891	5.88818	12.5	109.107	108.527	263.241	581.526	1093.72	1692.9	2245.12	2682.07	2977.02	3125.15	3129.49	12.3	86.8286
10	242.954	240.742	386.777	532.082	644.234	724.213	781.305	824.906	862.93	897.098	923.539	9.8	-0.159927	-0.589455	3.81252	13.2918	32.5909	69.8543	136.48	239.546	379.615	540.205	697.611	9.6	-6.47443	-6.72034	-6.82129	-6.84796	-6.63367	-6.23193	-5.43109	-3.91785	-1.60956	1.4964	5.93506	12.6	109.156	108.57	263.401	581.847	1094.05	1693.03	2245.18	2682.09	2977.02	3125.14	3129.44	12.4	86.8755
10.1	243.505	241.254	387.286	532.425	644.462	724.336	781.385	824.933	862.922	897.098	923.525	9.9	-0.150162	-0.587502	3.81525	13.3035	32.6151	69.9188	136.591	239.707	379.943	540.627	698.195	9.7	-6.48145	-6.72034	-6.81036	-6.85071	-6.61609	-6.22803	-5.43579	-3.92645	-1.60565	1.50226	5.95264	12.7	109.214	108.602	263.561	582.136	1094.35	1693.14	2245.25	2682.1	2977	3125.13	3129.4	12.5	86.938
10.2	244.064	241.761	387.808	532.774	644.671	724.475	781.475	824.965	862.933	897.09	923.5	10	-0.145081	-0.58828	3.82502	13.3125	32.6405	69.9754	136.7	239.88	380.245	541.034	698.749	9.8	-6.47833	-6.7215	-6.81622	-6.85773	-6.60553	-6.24481	-5.44946	-3.91199	-1.60486	1.49915	5.97217	12.8	109.275	108.658	263.711	582.427	1094.67	1693.27	2245.31	2682.14	2977	3125.11	3129.36	12.6	86.9888
10.3	244.517	242.283	388.349	533.094	644.882	724.593	781.571	825.007	862.955	897.088	923.49	10.1	-0.146255	-0.589455	3.82229	13.323	32.6808	70.0215	136.796	240.047	380.535	541.445	699.251	9.9	-6.46466	-6.72229	-6.81738	-6.85266	-6.61609	-6.24756	-5.46625	-3.91669	-1.60956	1.48663	6.01904	12.9	109.365	108.699	263.84	582.716	1094.98	1693.44	2245.36	2682.15	2976.98	3125.09	3129.32	12.7	87.0376
10.4	244.974	242.781	388.856	533.415	645.093	724.695	781.655	825.025	863	897.088	923.48	10.2	-0.13063	-0.575783	3.82502	13.3133	32.6894	70.075	136.89	240.207	380.811	541.848	699.732	10	-6.4549	-6.71448	-6.82013	-6.85071	-6.60046	-6.24872	-5.47095	-3.91589	-1.62244	1.4964	6.06396	13	109.394	108.75	263.971	583.007	1095.31	1693.56	2245.43	2682.17	2976.95	3125.07	3129.29	12.8	87.0884
10.5	245.408	243.264	389.318	533.735	645.285	724.816	781.725	825.045	863.004	897.082	923.478	10.3	-0.111099	-0.558205	3.83479	13.3281	32.7382	70.125	136.996	240.353	381.111	542.239	700.236	10.1	-6.4541	-6.72034	-6.81036	-6.85187	-6.60553	-6.24951	-5.48071	-3.94324	-1.62518	1.48547	6.09912	13.1	109.427	108.801	264.09	583.267	1095.58	1693.7	2245.47	2682.17	2976.93	3125.06	3129.25	12.9	87.1372
10.6	245.827	243.742	389.808	534.055	645.513	724.925	781.786	825.097	863.031	897.088	923.478	10.4	-0.109924	-0.564064	3.8465	13.3328	32.7616	70.1844	137.089	240.487	381.385	542.558	700.722	10.2	-6.44513	-6.71448	-6.81738	-6.86243	-6.59656	-6.25458	-5.47876	-3.9577	-1.62634	1.47687	6.13818	13.2	109.464	108.85	264.221	583.536	1095.79	1693.82	2245.51	2682.18	2976.92	3125.04	3129.2	13	87.1665
10.7	246.267	244.201	390.249	534.364	645.704	725.043	781.854	825.144	863.051	897.088	923.469	10.5	-0.111099	-0.549217	3.85627	13.3328	32.7804	70.2207	137.169	240.626	381.648	542.879	701.175	10.3	-6.4295	-6.7215	-6.81036	-6.87024	-6.60632	-6.24365	-5.48969	-3.96667	-1.61346	1.47687	6.16943	13.3	109.515	108.881	264.352	583.786	1096.01	1693.94	2245.57	2682.18	2976.9	3125.03	3129.15	13.1	87.1978
10.8	246.716	244.673	390.73	534.675	645.912	725.148	781.936	825.177	863.051	897.082	923.478	10.6	-0.0974274	-0.544533	3.85549	13.3379	32.8104	70.2566	137.249	240.765	381.881	543.19	701.628	10.4	-6.4256	-6.71643	-6.81036	-6.8714	-6.60553	-6.23779	-5.47485	-3.98816	-1.61267	1.48157	6.22021	13.4	109.578	108.91	264.452	584.046	1096.26	1694.05	2245.59	2682.19	2976.87	3125.01	3129.11	13.2	87.2583
10.9	247.117	245.14	391.169	534.977	646.091	725.267	782.014	825.206	863.063	897.078	923.486	10.7	-0.091568	-0.538673	3.86994	13.3426	32.8261	70.3035	137.33	240.897	382.142	543.523	702.085	10.5	-6.40802	-6.72034	-6.8006	-6.87219	-6.60046	-6.24481	-5.48657	-4.00653	-1.61932	1.47491	6.26904	13.5	109.605	108.969	264.581	584.286	1096.5	1694.16	2245.6	2682.2	2976.85	3124.98	3129.08	13.3	87.2954
11	247.505	245.572	391.63	535.284	646.29	725.387	782.085	825.238	863.08	897.08	923.486	10.8	-0.075943	-0.534767	3.88166	13.3582	32.8409	70.3203	137.413	241.011	382.389	543.848	702.527	10.6	-6.39825	-6.71448	-6.8006	-6.88	-6.59656	-6.24951	-5.50024	-4.0116	-1.62518	1.4671	6.32257	13.6	109.664	108.99	264.692	584.507	1096.74	1694.27	2245.66	2682.21	2976.82	3124.95	3129.03	13.4	87.3262
11.1	247.886	246.019	392.066	535.575	646.464	725.496	782.145	825.288	863.08	897.09	923.486	10.9	-0.0661774	-0.528908	3.88557	13.3535	32.8515	70.3348	137.476	241.121	382.636	544.149	702.956	10.7	-6.38849	-6.71057	-6.7998	-6.88507	-6.5899	-6.25732	-5.49945	-4.04364	-1.6322	1.4718	6.36865	13.7	109.714	109.047	264.801	584.747	1096.96	1694.39	2245.69	2682.21	2976.79	3124.94	3128.99	13.5	87.3677
11.2	248.265	246.424	392.448	535.877	646.664	725.607	782.223	825.328	863.094	897.088	923.486	11	-0.0466461	-0.526955	3.88284	13.366	32.871	70.3543	137.55	241.236	382.875	544.443	703.401	10.8	-6.38379	-6.71057	-6.79474	-6.88196	-6.59656	-6.24872	-5.49438	-4.07605	-1.65173	1.47491	6.40771	13.8	109.773	109.09	264.891	584.976	1097.2	1694.52	2245.71	2682.21	2976.77	3124.9	3128.94	13.6	87.4263
11.3	248.646	246.841	392.837	536.155	646.853	725.709	782.253	825.359	863.108	897.088	923.474	11.1	-0.0396118	-0.523827	3.87971	13.3777	32.9015	70.3848	137.62	241.345	383.102	544.739	703.824	10.9	-6.37872	-6.70392	-6.79669	-6.88	-6.60632	-6.26514	-5.49048	-4.09753	-1.66034	1.47296	6.4585	13.9	109.806	109.119	264.981	585.188	1097.47	1694.64	2245.72	2682.22	2976.74	3124.86	3128.93	13.7	87.4673
11.4	249.017	247.211	393.22	536.427	647.042	725.814	782.317	825.415	863.094	897.09	923.464	11.2	-0.0271149	-0.519142	3.89533	13.3738	32.9237	70.4109	137.702	241.449	383.308	545.063	704.195	11	-6.36505	-6.70081	-6.78888	-6.88507	-6.61139	-6.27295	-5.49438	-4.10223	-1.68298	1.47571	6.4917	14	109.853	109.15	265.081	585.407	1097.69	1694.74	2245.75	2682.23	2976.73	3124.84	3128.9	13.8	87.5142
11.5	249.365	247.592	393.609	536.696	647.224	725.926	782.373	825.449	863.121	897.088	923.467	11.3	-0.0212555	-0.515236	3.90705	13.3965	32.9511	70.4188	137.788	241.54	383.507	545.339	704.564	11.1	-6.35333	-6.69495	-6.7959	-6.88196	-6.62	-6.27216	-5.50024	-4.10144	-1.69159	1.46515	6.53271	14.1	109.867	109.189	265.174	585.597	1097.88	1694.84	2245.77	2682.25	2976.7	3124.82	3128.86	13.9	87.5571
11.6	249.718	247.974	393.968	536.966	647.401	726.027	782.444	825.521	863.123	897.078	923.474	11.4	-0.0193024	-0.513283	3.91604	13.4129	32.9659	70.459	137.853	241.619	383.654	545.569	704.941	11.2	-6.36426	-6.6969	-6.78497	-6.87415	-6.62	-6.27295	-5.50024	-4.112	-1.71033	1.45734	6.55225	14.2	109.886	109.227	265.282	585.788	1097.98	1694.92	2245.8	2682.24	2976.69	3124.8	3128.85	14	87.5942
11.7	250.058	248.351	394.348	537.216	647.574	726.125	782.503	825.549	863.112	897.082	923.465	11.5	-0.0103149	-0.513283	3.91486	13.4129	32.9901	70.4773	137.909	241.705	383.827	545.809	705.3	11.3	-6.34943	-6.69495	-6.78107	-6.8714	-6.62701	-6.26904	-5.50922	-4.09442	-1.7287	1.43665	6.57373	14.3	109.906	109.27	265.381	585.966	1098.1	1695.01	2245.83	2682.24	2976.66	3124.78	3128.81	14.1	87.606
11.8	250.386	248.713	394.718	537.466	647.744	726.23	782.574	825.566	863.104	897.088	923.455	11.6	-0.00758	-0.508202	3.91877	13.418	32.9901	70.5145	137.98	241.796	384.006	546.029	705.642	11.4	-6.3299	-6.69025	-6.77911	-6.86633	-6.63757	-6.271	-5.51001	-4.11707	-1.73962	1.42609	6.60693	14.4	109.916	109.309	265.481	586.167	1098.2	1695.09	2245.86	2682.24	2976.65	3124.76	3128.77	14.2	87.6255
11.9	250.695	249.06	395.07	537.707	647.923	726.336	782.633	825.599	863.113	897.09	923.433	11.7	0.00218	-0.499611	3.93635	13.4129	32.9972	70.5281	138.039	241.866	384.136	546.198	705.941	11.5	-6.33575	-6.69104	-6.78027	-6.86438	-6.63953	-6.26239	-5.51587	-4.13544	-1.75604	1.42609	6.62726	14.5	109.947	109.33	265.573	586.356	1098.41	1695.18	2245.9	2682.24	2976.63	3124.72	3128.75	14.3	87.647
12	251.007	249.392	395.407	537.944	648.075	726.438	782.702	825.621	863.123	897.094	923.414	11.8	0.00999	-0.497658	3.94611	13.4207	33.0155	70.5586	138.099	241.955	384.293	546.37	706.228	11.6	-6.32794	-6.69104	-6.78107	-6.85071	-6.64655	-6.25928	-5.51392	-4.13464	-1.77673	1.42102	6.64209	14.6	109.957	109.359	265.663	586.528	1098.57	1695.24	2245.91	2682.23	2976.6	3124.7	3128.74	14.4	87.6763
12.1	251.327	249.723	395.74	538.175	648.244	726.557	782.745	825.658	863.123	897.109	923.404	11.9	0.0139008	-0.493752	3.94534	13.4265	33.0253	70.5848	138.136	242.033	384.415	546.562	706.528	11.7	-6.31818	-6.69495	-6.76544	-6.83624	-6.65125	-6.26709	-5.52679	-4.1452	-1.78534	1.40656	6.65576	14.7	109.978	109.389	265.743	586.706	1098.76	1695.34	2245.93	2682.2	2976.58	3124.67	3128.68	14.5	87.686
12.2	251.638	250.043	396.059	538.397	648.414	726.658	782.817	825.699	863.121	897.106	923.394	12	0.033432	-0.48867	3.94611	13.4473	33.0304	70.6141	138.185	242.107	384.551	546.739	706.831	11.8	-6.3252	-6.68048	-6.75958	-6.84094	-6.65125	-6.27802	-5.51978	-4.15808	-1.78925	1.39288	6.66748	14.8	110.006	109.4	265.833	586.866	1098.93	1695.4	2245.94	2682.21	2976.55	3124.64	3128.68	14.6	87.7056
12.3	251.947	250.361	396.388	538.624	648.585	726.779	782.881	825.738	863.152	897.09	923.385	12.1	0.0385132	-0.485939	3.95197	13.4558	33.0507	70.625	138.227	242.174	384.671	546.922	707.078	11.9	-6.32599	-6.67542	-6.74982	-6.84094	-6.65515	-6.27881	-5.5354	-4.15497	-1.80603	1.39874	6.66748	14.9	110.033	109.43	265.942	587.017	1099.09	1695.45	2245.98	2682.22	2976.52	3124.61	3128.65	14.7	87.7266
12.4	252.218	250.654	396.706	538.848	648.735	726.889	782.956	825.769	863.143	897.101	923.373	12.2	0.0392914	-0.478127	3.95002	13.4676	33.0644	70.6434	138.259	242.254	384.781	547.086	707.308	12	-6.31818	-6.68127	-6.75098	-6.83624	-6.65045	-6.26709	-5.54047	-4.15497	-1.81854	1.3761	6.6507	15	110.056	109.449	266.042	587.158	1099.26	1695.49	2246.02	2682.2	2976.5	3124.6	3128.6	14.8	87.7466
12.5	252.488	250.973	397.031	539.096	648.884	726.998	783.024	825.791	863.174	897.108	923.372	12.3	0.0431976	-0.464455	3.95705	13.4773	33.0714	70.6629	138.277	242.31	384.896	547.259	707.517	12.1	-6.30841	-6.67542	-6.74982	-6.83118	-6.65125	-6.27802	-5.54126	-4.1405	-1.82556	1.34991	6.63623	15.1	110.076	109.469	266.124	587.298	1099.46	1695.55	2246.05	2682.2	2976.47	3124.58	3128.58	14.9	87.7739
12.6	252.788	251.271	397.319	539.327	649.023	727.1	783.087	825.818	863.192	897.107	923.363	12.4	0.0529633	-0.454689	3.95588	13.4863	33.0644	70.6953	138.309	242.375	385.011	547.405	707.743	12.2	-6.29865	-6.6637	-6.75568	-6.82922	-6.64929	-6.27295	-5.5354	-4.13544	-1.81659	1.36359	6.63623	15.2	110.097	109.5	266.182	587.446	1099.61	1695.6	2246.07	2682.2	2976.44	3124.55	3128.54	15	87.7856
12.7	253.056	251.551	397.587	539.546	649.194	727.221	783.164	825.84	863.235	897.088	923.351	12.5	0.0529633	-0.454689	3.96564	13.491	33.0839	70.6981	138.359	242.451	385.125	547.563	707.956	12.3	-6.27911	-6.65393	-6.74396	-6.80383	-6.63953	-6.26318	-5.53931	-4.12097	-1.8158	1.3429	6.6507	15.3	110.117	109.527	266.243	587.608	1099.74	1695.67	2246.08	2682.18	2976.42	3124.53	3128.51	15.1	87.7954
12.8	253.327	251.844	397.868	539.786	649.343	727.316	783.235	825.876	863.252	897.098	923.324	12.6	0.0744476	-0.44883	3.97932	13.5125	33.0917	70.7273	138.396	242.504	385.232	547.732	708.167	12.4	-6.27716	-6.65002	-6.73145	-6.80499	-6.64069	-6.25146	-5.52484	-4.10614	-1.81659	1.36554	6.65576	15.4	110.134	109.559	266.301	587.737	1099.88	1695.76	2246.11	2682.15	2976.4	3124.51	3128.51	15.2	87.8052
12.9	253.595	252.125	398.13	539.997	649.486	727.406	783.294	825.908	863.271	897.107	923.31	12.7	0.0842133	-0.443748	3.99612	13.5066	33.1046	70.7391	138.411	242.584	385.342	547.877	708.374	12.5	-6.2674	-6.63556	-6.73029	-6.78625	-6.65125	-6.24286	-5.52563	-4.09442	-1.80994	1.38	6.67139	15.5	110.138	109.58	266.344	587.866	1100	1695.83	2246.14	2682.16	2976.39	3124.49	3128.5	15.3	87.8169
13	253.827	252.412	398.409	540.217	649.634	727.52	783.356	825.949	863.291	897.086	923.279	12.8	0.0939789	-0.435158	4.00471	13.5176	33.1054	70.7578	138.434	242.64	385.45	548.015	708.566	12.6	-6.25879	-6.63635	-6.72052	-6.77454	-6.64539	-6.22803	-5.53345	-4.09167	-1.78534	1.39484	6.69952	15.6	110.148	109.609	266.403	587.987	1100.11	1695.88	2246.15	2682.13	2976.37	3124.47	3128.49	15.4	87.8442
13.1	254.077	252.672	398.667	540.429	649.777	727.637	783.415	826.006	863.313	897.078	923.242	12.9	0.0932007	-0.429298	4.00471	13.5262	33.1151	70.782	138.466	242.725	385.541	548.149	708.763	12.7	-6.24982	-6.62073	-6.71466	-6.76477	-6.65045	-6.2124	-5.51001	-4.08466	-1.75995	1.43585	6.73975	15.7	110.175	109.639	266.475	588.097	1100.23	1695.96	2246.17	2682.11	2976.34	3124.45	3128.48	15.5	87.856
13.2	254.308	252.943	398.939	540.655	649.935	727.729	783.475	826.04	863.336	897.078	923.22	13	0.101791	-0.429298	4.01643	13.5515	33.1347	70.7977	138.513	242.796	385.646	548.278	708.944	12.8	-6.24005	-6.62073	-6.7002	-6.7464	-6.64148	-6.20654	-5.49243	-4.078	-1.73181	1.46985	6.7749	15.8	110.187	109.66	266.542	588.228	1100.33	1696	2246.18	2682.1	2976.32	3124.42	3128.51	15.6	87.8774
13.3	254.538	253.221	399.208	540.846	650.077	727.81	783.544	826.068	863.369	897.069	923.189	13.1	0.11351	-0.423439	4.01643	13.5672	33.1358	70.8231	138.56	242.85	385.75	548.435	709.142	12.9	-6.22443	-6.61487	-6.70099	-6.73938	-6.63562	-6.18701	-5.47992	-4.07098	-1.69666	1.51007	6.81085	15.9	110.216	109.68	266.592	588.349	1100.46	1696.06	2246.19	2682.08	2976.3	3124.38	3128.49	15.7	87.897
13.4	254.757	253.494	399.468	541.038	650.212	727.926	783.604	826.107	863.375	897.076	923.152	13.2	0.11937	-0.413673	4.02541	13.5867	33.1444	70.8523	138.614	242.9	385.855	548.555	709.329	13	-6.22833	-6.60315	-6.70099	-6.74133	-6.62	-6.17841	-5.46509	-4.05066	-1.67596	1.52649	6.83545	16	110.227	109.699	266.645	588.458	1100.53	1696.15	2246.18	2682.06	2976.28	3124.37	3128.47	15.8	87.9185
13.5	254.988	253.764	399.72	541.225	650.335	728.027	783.655	826.127	863.422	897.071	923.133	13.3	0.123276	-0.408592	4.02619	13.5976	33.1503	70.875	138.651	242.926	385.958	548.699	709.504	13.1	-6.21857	-6.6004	-6.70099	-6.73547	-6.61414	-6.17334	-5.45923	-4.03778	-1.64471	1.54523	6.86945	16.1	110.244	109.719	266.682	588.568	1100.64	1696.2	2246.19	2682.04	2976.27	3124.35	3128.47	15.9	87.9453
13.6	255.216	254.013	399.968	541.419	650.486	728.127	783.717	826.171	863.424	897.076	923.12	13.4	0.123276	-0.415627	4.02619	13.6062	33.1456	70.8875	138.714	242.974	386.06	548.828	709.679	13.2	-6.2088	-6.59534	-6.69904	-6.72491	-6.61023	-6.15771	-5.42407	-4.0155	-1.599	1.58624	6.92139	16.2	110.265	109.738	266.743	588.677	1100.72	1696.26	2246.21	2682.02	2976.24	3124.33	3128.5	16	87.9575
13.7	255.408	254.203	400.228	541.616	650.646	728.229	783.776	826.238	863.442	897.07	923.111	13.5	0.134995	-0.403908	4.02619	13.6199	33.1542	70.9012	138.739	243.03	386.131	548.959	709.835	13.3	-6.19824	-6.58557	-6.69043	-6.70618	-6.60358	-6.15186	-5.4104	-4.00067	-1.58221	1.62024	6.98468	16.3	110.285	109.752	266.801	588.778	1100.81	1696.29	2246.21	2682	2976.22	3124.3	3128.52	16.1	87.9751
13.8	255.617	254.412	400.468	541.798	650.777	728.31	783.823	826.277	863.457	897.067	923.081	13.6	0.134216	-0.398048	4.03909	13.6375	33.1776	70.9188	138.784	243.076	386.252	549.064	709.994	13.4	-6.19904	-6.57971	-6.69122	-6.70032	-6.5907	-6.14209	-5.40961	-3.99792	-1.55994	1.66241	7.03857	16.4	110.314	109.752	266.872	588.856	1100.9	1696.35	2246.21	2681.97	2976.21	3124.27	3128.53	16.2	87.9966
13.9	255.81	254.623	400.671	541.977	650.915	728.428	783.876	826.318	863.463	897.058	923.06	13.7	0.142807	-0.403908	4.04572	13.6375	33.1854	70.9383	138.82	243.131	386.335	549.172	710.159	13.5	-6.18341	-6.57385	-6.6795	-6.68469	-6.58484	-6.13739	-5.39087	-3.98114	-1.5451	1.68976	7.09406	16.5	110.326	109.779	266.934	588.948	1100.98	1696.37	2246.18	2681.94	2976.19	3124.23	3128.54	16.3	88.0161
14	256.007	254.836	400.917	542.177	651.046	728.518	783.942	826.349	863.471	897.045	923.033	13.8	0.146713	-0.384377	4.04572	13.6328	33.1894	70.9629	138.85	243.158	386.418	549.295	710.316	13.6	-6.16974	-6.56409	-6.66974	-6.67493	-6.57507	-6.12256	-5.37915	-3.95886	-1.50916	1.72571	7.16162	16.6	110.335	109.799	267.002	589.046	1101.07	1696.39	2246.18	2681.92	2976.17	3124.21	3128.54	16.4	88.0356
14.1	256.187	255.053	401.148	542.348	651.195	728.609	784.004	826.378	863.474	897.051	923.021	13.9	0.152573	-0.385155	4.04572	13.6277	33.2147	70.9871	138.88	243.231	386.486	549.41	710.46	13.7	-6.16974	-6.54572	-6.65527	-6.67609	-6.56335	-6.11279	-5.34985	-3.94208	-1.50604	1.75031	7.23468	16.7	110.337	109.813	267.053	589.136	1101.16	1696.42	2246.17	2681.88	2976.16	3124.17	3128.55	16.5	88.0552
14.2	256.378	255.262	401.368	542.526	651.335	728.689	784.073	826.388	863.485	897.047	922.99	14	0.152573	-0.38633	4.04963	13.6277	33.2198	70.9988	138.919	243.249	386.58	549.504	710.622	13.8	-6.16779	-6.53479	-6.65021	-6.66516	-6.56335	-6.10303	-5.33228	-3.94128	-1.47284	1.79602	7.29443	16.8	110.355	109.83	267.083	589.249	1101.25	1696.45	2246.17	2681.85	2976.13	3124.15	3128.54	16.6	88.0649
14.3	256.57	255.453	401.581	542.698	651.466	728.779	784.124	826.417	863.512	897.037	922.98	14.1	0.142807	-0.384377	4.0469	13.6367	33.2343	71.0184	138.95	243.293	386.646	549.628	710.809	13.9	-6.16193	-6.52502	-6.64044	-6.64954	-6.56061	-6.09131	-5.30023	-3.91473	-1.44666	1.83038	7.36359	16.9	110.367	109.84	267.143	589.349	1101.36	1696.5	2246.16	2681.83	2976.12	3124.12	3128.54	16.7	88.0786
14.4	256.757	255.637	401.8	542.866	651.587	728.871	784.165	826.447	863.514	897.029	922.951	14.2	0.146713	-0.384377	4.03986	13.6355	33.2479	71.0398	138.974	243.344	386.73	549.725	710.958	14	-6.14825	-6.51526	-6.63068	-6.64563	-6.54968	-6.08661	-5.29126	-3.8952	-1.44159	1.86359	7.46436	17	110.375	109.859	267.184	589.427	1101.42	1696.53	2246.14	2681.8	2976.1	3124.1	3128.56	16.8	88.0962
14.5	256.908	255.834	401.99	543.036	651.726	728.959	784.227	826.468	863.543	897.028	922.968	14.3	0.154526	-0.370705	4.04572	13.6414	33.2479	71.0625	139	243.38	386.809	549.842	711.12	14.1	-6.14825	-6.5094	-6.63458	-6.62415	-6.53601	-6.0835	-5.27368	-3.88074	-1.40955	1.92102	7.59131	17.1	110.386	109.873	267.233	589.509	1101.54	1696.53	2246.13	2681.79	2976.07	3124.06	3128.57	16.9	88.1079
14.6	257.087	256.035	402.189	543.196	651.876	729.057	784.296	826.488	863.553	897.031	922.98	14.4	0.154526	-0.364845	4.03986	13.6472	33.2597	71.077	139.029	243.444	386.872	549.964	711.32	14.2	-6.14825	-6.49573	-6.62988	-6.6214	-6.51453	-6.07178	-5.2561	-3.85614	-1.38885	1.97101	7.72491	17.2	110.406	109.881	267.264	589.597	1101.6	1696.54	2246.1	2681.77	2976.04	3124.02	3128.58	17	88.1255
14.7	257.267	256.232	402.4	543.346	651.958	729.129	784.356	826.519	863.555	897.027	922.994	14.5	0.134995	-0.368752	4.04963	13.6316	33.2694	71.0887	139.054	243.499	386.947	550.084	711.574	14.3	-6.1424	-6.49963	-6.61505	-6.6261	-6.51453	-6.06592	-5.24945	-3.83191	-1.35681	2.03625	7.85498	17.3	110.408	109.891	267.305	589.679	1101.68	1696.56	2246.09	2681.74	2976.02	3123.98	3128.54	17.1	88.1489
14.8	257.429	256.404	402.581	543.507	652.066	729.209	784.417	826.562	863.584	897.008	923.013	14.6	0.129135	-0.364845	4.04963	13.6277	33.2745	71.1121	139.087	243.561	387.005	550.199	711.79	14.4	-6.13965	-6.50354	-6.61115	-6.61438	-6.4989	-6.05615	-5.25024	-3.81122	-1.30096	2.10577	7.98859	17.4	110.416	109.9	267.342	589.757	1101.74	1696.59	2246.07	2681.71	2976.02	3123.95	3128.53	17.2	88.1567
14.9	257.599	256.582	402.781	543.659	652.179	729.279	784.473	826.599	863.594	896.998	923.058	14.7	0.124451	-0.358986	4.0469	13.6211	33.2929	71.1336	139.09	243.611	387.096	550.368	712.06	14.5	-6.13458	-6.48792	-6.60529	-6.60577	-6.48523	-6.04639	-5.24048	-3.80261	-1.25604	2.17218	8.12451	17.5	110.423	109.902	267.375	589.854	1101.81	1696.63	2246.07	2681.67	2976	3123.9	3128.51	17.3	88.166
15	257.747	256.744	402.979	543.807	652.298	729.352	784.506	826.629	863.613	897	923.062	14.8	0.117416	-0.353127	4.0301	13.6062	33.3085	71.1531	139.109	243.664	387.2	550.524	712.315	14.6	-6.12286	-6.47424	-6.60333	-6.60657	-6.48328	-6.02606	-5.23853	-3.79559	-1.1947	2.24915	8.29327	17.6	110.425	109.92	267.413	589.948	1101.87	1696.63	2246.05	2681.64	2975.98	3123.86	3128.48	17.4	88.1763
15.1	257.908	256.904	403.15	543.938	652.419	729.461	784.549	826.662	863.646	897.006	923.068	14.9	0.117416	-0.353905	4.0301	13.6062	33.3183	71.1621	139.14	243.735	387.305	550.654	712.57	14.7	-6.12872	-6.4754	-6.60333	-6.59875	-6.47742	-6.01709	-5.22406	-3.76434	-1.14862	2.33624	8.46436	17.7	110.433	109.92	267.454	590.038	1101.92	1696.64	2246.02	2681.61	2975.96	3123.81	3128.48	17.5	88.1841
15.2	258.068	257.055	403.3	544.087	652.529	729.519	784.606	826.712	863.672	897.01	923.087	15	0.11351	-0.364845	4.0301	13.6004	33.3085	71.1824	139.171	243.779	387.402	550.809	712.862	14.8	-6.1131	-6.46448	-6.61035	-6.59485	-6.47351	-6.00342	-5.20532	-3.73035	-1.099	2.41516	8.62061	17.8	110.437	109.93	267.493	590.118	1101.96	1696.65	2246	2681.58	2975.94	3123.78	3128.47	17.6	88.1978
15.3	258.206	257.193	403.48	544.229	652.626	729.6	784.639	826.759	863.694	897.018	923.089	15.1	0.107651	-0.370705	4.02033	13.6023	33.3124	71.1883	139.194	243.824	387.491	550.998	713.148	14.9	-6.1131	-6.46838	-6.61505	-6.58899	-6.46765	-6.00732	-5.20532	-3.71552	-1.03925	2.49054	8.80109	17.9	110.455	109.951	267.514	590.177	1101.98	1696.63	2245.98	2681.54	2975.91	3123.74	3128.46	17.7	88.2153
15.4	258.329	257.336	403.62	544.346	652.728	729.66	784.717	826.769	863.715	897.039	923.127	15.2	0.107651	-0.374611	4.01057	13.5926	33.3183	71.1922	139.224	243.864	387.615	551.162	713.423	15	-6.10333	-6.46448	-6.60529	-6.58508	-6.45789	-5.99561	-5.18384	-3.71552	-1.00018	2.57062	8.96826	18	110.457	109.961	267.534	590.218	1102.02	1696.65	2245.97	2681.52	2975.9	3123.7	3128.44	17.8	88.2173
15.5	258.451	257.455	403.761	544.477	652.839	729.76	784.78	826.792	863.735	897.041	923.169	15.3	0.095932	-0.38047	4.00471	13.5918	33.3183	71.1922	139.263	243.918	387.726	551.315	713.694	15.1	-6.10333	-6.45862	-6.60529	-6.57843	-6.44812	-5.99561	-5.17993	-3.68817	-0.964233	2.64563	9.12531	18.1	110.457	109.973	267.571	590.288	1102.07	1696.63	2245.94	2681.49	2975.88	3123.67	3128.45	17.9	88.2349
15.6	258.597	257.576	403.904	544.589	652.931	729.83	784.819	826.822	863.763	897.057	923.201	15.4	0.095932	-0.38047	4.01057	13.5906	33.3222	71.202	139.294	243.968	387.814	551.449	713.966	15.2	-6.09357	-6.44885	-6.60529	-6.57532	-6.44812	-5.98975	-5.18384	-3.6698	-0.945496	2.72491	9.25928	18.2	110.455	109.988	267.594	590.339	1102.1	1696.61	2245.93	2681.45	2975.85	3123.65	3128.41	18	88.2349
15.7	258.701	257.705	404.031	544.71	653.046	729.881	784.846	826.841	863.776	897.078	923.249	15.5	0.0861664	-0.390236	3.99494	13.5808	33.33	71.2078	139.31	244.004	387.936	551.608	714.229	15.3	-6.09943	-6.44885	-6.61505	-6.57532	-6.45398	-5.98584	-5.15845	-3.65497	-0.920105	2.78546	9.38312	18.3	110.466	110.002	267.604	590.407	1102.14	1696.62	2245.9	2681.41	2975.82	3123.61	3128.4	18.1	88.2368
15.8	258.827	257.814	404.154	544.829	653.146	729.949	784.897	826.87	863.815	897.109	923.265	15.6	0.0822601	-0.403908	3.99104	13.5711	33.3241	71.2234	139.314	244.035	388.029	551.748	714.486	15.4	-6.10333	-6.44495	-6.60724	-6.56946	-6.44812	-5.97723	-5.14282	-3.6452	-0.890015	2.86243	9.53937	18.4	110.466	110.01	267.631	590.458	1102.18	1696.6	2245.89	2681.39	2975.82	3123.56	3128.39	18.2	88.2466
15.9	258.929	257.926	404.281	544.95	653.216	730.031	784.938	826.881	863.824	897.125	923.304	15.7	0.0764008	-0.409767	3.96096	13.5613	33.3241	71.2227	139.339	244.068	388.131	551.912	714.731	15.5	-6.09747	-6.44885	-6.60333	-6.55969	-6.44812	-5.98779	-5.14673	-3.62878	-0.888855	2.91632	9.68311	18.5	110.474	110.021	267.655	590.499	1102.22	1696.6	2245.86	2681.36	2975.81	3123.53	3128.38	18.3	88.2563
16	259.027	258.015	404.401	545.057	653.306	730.111	784.977	826.89	863.82	897.131	923.335	15.8	0.080307	-0.409767	3.95393	13.5555	33.3339	71.2215	139.345	244.088	388.225	552.088	714.965	15.6	-6.09943	-6.44885	-6.60724	-6.56946	-6.44226	-5.98193	-5.13306	-3.62958	-0.850952	2.97687	9.8089	18.6	110.486	110.021	267.665	590.536	1102.28	1696.58	2245.83	2681.32	2975.78	3123.49	3128.35	18.4	88.2583
16.1	259.13	258.123	404.511	545.179	653.398	730.18	785.028	826.92	863.822	897.168	923.392	15.9	0.0724945	-0.421486	3.94689	13.5515	33.3241	71.2156	139.359	244.117	388.306	552.178	715.222	15.7	-6.09747	-6.43909	-6.60333	-6.5589	-6.44421	-5.98779	-5.1272	-3.61981	-0.843933	3.005	9.96515	18.7	110.498	110.022	267.672	590.568	1102.32	1696.56	2245.82	2681.29	2975.77	3123.43	3128.31	18.5	88.2681
16.2	259.228	258.205	404.613	545.288	653.488	730.225	785.075	826.933	863.838	897.168	923.435	16	0.0607758	-0.421486	3.94416	13.5418	33.3202	71.2215	139.364	244.134	388.375	552.279	715.446	15.8	-6.10333	-6.43909	-6.61426	-6.55969	-6.45514	-5.98779	-5.11743	-3.62488	-0.820496	3.0296	10.0648	18.8	110.496	110.029	267.694	590.608	1102.37	1696.56	2245.79	2681.24	2975.75	3123.38	3128.27	18.6	88.2759
16.3	259.308	258.305	404.743	545.389	653.549	730.33	785.118	826.963	863.865	897.197	923.495	16.1	0.0666351	-0.421486	3.94416	13.532	33.3144	71.2117	139.368	244.147	388.445	552.373	715.678	15.9	-6.10333	-6.43909	-6.61896	-6.56946	-6.45007	-5.97998	-5.10492	-3.62958	-0.800171	3.07257	10.2261	18.9	110.496	110.029	267.714	590.647	1102.39	1696.53	2245.76	2681.19	2975.74	3123.33	3128.23	18.7	88.2852
16.4	259.38	258.396	404.833	545.481	653.648	730.393	785.157	826.99	863.885	897.219	923.562	16.2	0.0568695	-0.431252	3.9383	13.5262	33.3144	71.2156	139.388	244.178	388.518	552.444	715.878	16	-6.10919	-6.43909	-6.61194	-6.56946	-6.45984	-5.98584	-5.11938	-3.62958	-0.797058	3.10071	10.1917	19	110.503	110.021	267.721	590.688	1102.43	1696.53	2245.72	2681.15	2975.72	3123.28	3128.19	18.8	88.2856
16.5	259.478	258.488	404.935	545.598	653.71	730.471	785.208	827.002	863.904	897.239	923.572	16.3	0.0529633	-0.431252	3.94416	13.5262	33.3183	71.2117	139.383	244.194	388.584	552.535	716.078	16.1	-6.117	-6.42932	-6.60724	-6.56946	-6.45984	-5.98975	-5.11938	-3.62567	-0.804871	3.11554	10.2269	19.1	110.505	110.02	267.733	590.718	1102.46	1696.5	2245.7	2681.09	2975.68	3123.23	3128.15	18.9	88.2974
16.6	259.577	258.596	405.032	545.679	653.806	730.512	785.249	827.025	863.926	897.26	923.603	16.4	0.0510101	-0.435158	3.94807	13.5262	33.3085	71.2059	139.388	244.218	388.624	552.62	716.284	16.2	-6.1131	-6.44495	-6.60724	-6.57336	-6.45984	-5.98975	-5.12915	-3.63855	-0.784546	3.11047	10.2855	19.2	110.513	110.02	267.743	590.771	1102.46	1696.48	2245.66	2681.07	2975.68	3123.19	3128.06	19	88.3052
16.7	259.626	258.678	405.115	545.77	653.88	730.582	785.29	827.072	863.953	897.264	923.642	16.5	0.0471039	-0.450783	3.95393	13.5262	33.298	71.2156	139.388	244.231	388.67	552.695	716.409	16.3	-6.12286	-6.44885	-6.60138	-6.56946	-6.45282	-5.99561	-5.11938	-3.63348	-0.773621	3.11554	10.2776	19.3	110.517	110.02	267.754	590.796	1102.49	1696.47	2245.63	2681.02	2975.66	3123.13	3128.02	19.1	88.3169
16.8	259.681	258.767	405.202	545.872	653.98	730.654	785.326	827.101	863.947	897.258	923.667	16.6	0.0373383	-0.450783	3.94807	13.5262	33.2812	71.202	139.398	244.254	388.701	552.758	716.53	16.4	-6.117	-6.44885	-6.59747	-6.55969	-6.45789	-5.99365	-5.13501	-3.6452	-0.789246	3.12726	10.2776	19.4	110.507	110.021	267.774	590.829	1102.51	1696.46	2245.58	2680.98	2975.64	3123.09	3127.96	19.2	88.3247
16.9	259.757	258.857	405.284	545.962	654.08	730.711	785.351	827.134	863.955	897.278	923.722	16.7	0.0412445	-0.460548	3.95393	13.5262	33.2812	71.2	139.398	244.268	388.73	552.838	716.659	16.5	-6.1131	-6.45862	-6.58185	-6.56946	-6.45203	-5.99561	-5.13892	-3.63934	-0.770874	3.1261	10.264	19.5	110.525	110.012	267.784	590.867	1102.52	1696.44	2245.54	2680.95	2975.62	3123.02	3127.89	19.3	88.3247
17	259.82	258.948	405.372	546.052	654.189	730.762	785.409	827.154	863.965	897.289	923.751	16.8	0.0373383	-0.466408	3.94416	13.5215	33.2714	71.202	139.404	244.283	388.758	552.919	716.788	16.6	-6.1131	-6.45276	-6.58771	-6.56165	-6.45398	-5.99951	-5.13892	-3.64325	-0.783386	3.13507	10.2444	19.6	110.535	110.002	267.792	590.907	1102.55	1696.41	2245.52	2680.92	2975.6	3122.96	3127.82	19.4	88.3267
17.1	259.904	259.037	405.452	546.141	654.24	730.824	785.46	827.193	863.987	897.305	923.763	16.9	0.0256195	-0.460548	3.9383	13.5144	33.2616	71.1863	139.407	244.289	388.775	552.961	716.899	16.7	-6.11896	-6.45862	-6.58185	-6.56165	-6.45203	-6.00537	-5.13892	-3.63855	-0.759949	3.12024	10.2503	19.7	110.527	110.01	267.805	590.927	1102.56	1696.39	2245.48	2680.88	2975.58	3122.91	3127.75	19.5	88.3384
17.2	259.962	259.096	405.525	546.221	654.337	730.902	785.491	827.215	863.994	897.326	923.792	17	0.0217133	-0.466408	3.93049	13.5144	33.2663	71.1824	139.417	244.287	388.806	553.005	716.999	16.8	-6.117	-6.45276	-6.57794	-6.55188	-6.44226	-5.99951	-5.13306	-3.63934	-0.765015	3.13702	10.2444	19.8	110.527	110.002	267.815	590.95	1102.58	1696.35	2245.44	2680.83	2975.56	3122.84	3127.69	19.6	88.3462
17.3	260.033	259.17	405.611	546.321	654.419	730.953	785.54	827.253	864.006	897.33	923.8	17.1	0.00999	-0.466408	3.91877	13.5144	33.2733	71.1668	139.417	244.303	388.828	553.069	717.063	16.9	-6.12286	-6.44299	-6.57794	-6.55188	-6.44226	-6.00928	-5.12213	-3.63348	-0.773621	3.14563	10.2425	19.9	110.527	110	267.823	590.958	1102.58	1696.34	2245.39	2680.78	2975.54	3122.77	3127.63	19.7	88.356
17.4	260.111	259.236	405.685	546.409	654.519	731.012	785.581	827.281	864.024	897.356	923.8	17.2	-0.00368	-0.466408	3.92463	13.5289	33.2772	71.1668	139.421	244.313	388.836	553.109	717.129	17	-6.11584	-6.43323	-6.57208	-6.53235	-6.43835	-5.99365	-5.12445	-3.62372	-0.773621	3.11945	10.2405	20	110.517	110.002	267.823	590.968	1102.58	1696.3	2245.33	2680.73	2975.52	3122.7	3127.56	19.8	88.356
17.5	260.181	259.287	405.782	546.479	654.609	731.063	785.63	827.3	864.025	897.357	923.79	17.3	-0.00876	-0.467583	3.91682	13.5262	33.2694	71.1707	139.432	244.332	388.849	553.164	717.202	17.1	-6.11115	-6.4223	-6.57404	-6.52258	-6.4325	-5.98975	-5.12213	-3.612	-0.763855	3.11047	10.2151	20.1	110.525	110.01	267.833	590.989	1102.58	1696.29	2245.28	2680.67	2975.5	3122.66	3127.46	19.9	88.3657
17.6	260.242	259.338	405.855	546.559	654.709	731.123	785.671	827.324	864.026	897.375	923.794	17.4	-0.013443	-0.460548	3.92658	13.5301	33.2675	71.1668	139.434	244.342	388.869	553.185	717.284	17.2	-6.09747	-6.4176	-6.57208	-6.51984	-6.42859	-5.97998	-5.11743	-3.612	-0.770874	3.08234	10.1898	20.2	110.525	110.01	267.844	590.998	1102.58	1696.25	2245.25	2680.61	2975.47	3122.6	3127.37	20	88.3677
17.7	260.312	259.408	405.945	546.649	654.802	731.201	785.708	827.361	864.033	897.377	923.816	17.5	-0.00758	-0.470314	3.92658	13.5496	33.2675	71.1668	139.432	244.363	388.898	553.233	717.36	17.3	-6.08185	-6.4176	-6.56818	-6.52454	-6.42273	-5.98389	-5.11743	-3.60339	-0.773621	3.06085	10.18	20.3	110.527	110.01	267.844	591.017	1102.57	1696.23	2245.19	2680.55	2975.44	3122.56	3127.31	20.1	88.377
17.8	260.392	259.486	406.034	546.753	654.91	731.264	785.739	827.375	864.055	897.365	923.802	17.6	-0.00563	-0.472267	3.92736	13.5515	33.2772	71.1609	139.439	244.377	388.93	553.264	717.413	17.4	-6.07794	-6.39612	-6.55255	-6.51477	-6.41296	-5.97021	-5.11157	-3.60028	-0.789246	3.05969	10.1546	20.4	110.527	110.002	267.834	591.028	1102.57	1696.19	2245.12	2680.49	2975.44	3122.51	3127.25	20.2	88.3755
17.9	260.46	259.549	406.113	546.831	655	731.311	785.77	827.402	864.055	897.357	923.781	17.7	0.000229	-0.470314	3.93439	13.5496	33.2831	71.1668	139.439	244.377	388.945	553.275	717.432	17.5	-6.07794	-6.38831	-6.54279	-6.505	-6.4032	-5.96436	-5.10767	-3.60028	-0.800171	3.03937	10.1253	20.5	110.527	110	267.844	591.038	1102.55	1696.15	2245.08	2680.44	2975.42	3122.46	3127.17	20.3	88.3755
18	260.531	259.627	406.224	546.923	655.082	731.383	785.831	827.412	864.067	897.344	923.755	17.8	0.000229	-0.485939	3.92854	13.5555	33.2772	71.1707	139.433	244.393	388.969	553.284	717.46	17.6	-6.06116	-6.38245	-6.52325	-6.48627	-6.39227	-5.96045	-5.10181	-3.60223	-0.795105	3.02063	10.0843	20.6	110.527	109.998	267.834	591.058	1102.54	1696.12	2245.02	2680.39	2975.4	3122.43	3127.08	20.4	88.3853
18.1	260.593	259.709	406.284	547.034	655.169	731.432	785.86	827.424	864.074	897.338	923.734	17.9	-0.00485	-0.485939	3.92854	13.5555	33.2733	71.1766	139.439	244.408	388.994	553.285	717.479	17.7	-6.04669	-6.37268	-6.51233	-6.48157	-6.37585	-5.94482	-5.0979	-3.58856	-0.799011	3.00031	10.0569	20.7	110.525	109.99	267.844	591.067	1102.52	1696.07	2244.96	2680.31	2975.37	3122.38	3127.01	20.5	88.395
18.2	260.67	259.769	406.365	547.12	655.291	731.484	785.909	827.453	864.086	897.328	923.749	18	0.0119476	-0.485939	3.9383	13.5555	33.2675	71.1805	139.443	244.412	389.005	553.295	717.499	17.8	-6.03693	-6.36292	-6.50763	-6.46594	-6.36218	-5.93506	-5.08228	-3.5827	-0.809937	2.98938	10.0081	20.8	110.527	109.971	267.852	591.069	1102.5	1696.04	2244.91	2680.24	2975.33	3122.31	3126.98	20.6	88.397
18.3	260.763	259.838	406.445	547.194	655.371	731.523	785.938	827.472	864.094	897.336	923.712	18.1	0.0119476	-0.476173	3.9383	13.5555	33.2772	71.1902	139.439	244.429	389.018	553.294	717.487	17.9	-6.03693	-6.35315	-6.50177	-6.45618	-6.35242	-5.92139	-5.07837	-3.58972	-0.814636	2.95343	9.93469	20.9	110.525	109.969	267.854	591.06	1102.5	1695.99	2244.87	2680.17	2975.29	3122.28	3126.94	20.7	88.4067
18.4	260.841	259.906	406.515	547.282	655.462	731.584	785.969	827.492	864.084	897.328	923.691	18.2	0.00218	-0.472267	3.94807	13.5594	33.2753	71.1961	139.433	244.418	389.035	553.289	717.487	18	-6.02716	-6.33752	-6.492	-6.44836	-6.34656	-5.91553	-5.07837	-3.58856	-0.804871	2.93079	9.87335	21	110.527	109.961	267.852	591.06	1102.5	1695.96	2244.8	2680.11	2975.26	3122.25	3126.88	20.8	88.3989
18.5	260.911	259.988	406.595	547.372	655.572	731.643	786.021	827.511	864.086	897.319	923.673	18.3	0.00218	-0.467583	3.94807	13.5652	33.2858	71.1902	139.439	244.422	389.034	553.285	717.48	18.1	-6.01154	-6.32269	-6.48224	-6.43665	-6.33289	-5.91162	-5.07251	-3.5827	-0.808777	2.92609	9.80304	21.1	110.525	109.949	267.854	591.058	1102.49	1695.9	2244.75	2680.06	2975.25	3122.22	3126.82	20.9	88.4165
18.6	260.993	260.074	406.663	547.452	655.65	731.682	786.071	827.533	864.094	897.326	923.665	18.4	0.00414	-0.466408	3.95783	13.5652	33.2909	71.1961	139.439	244.438	389.049	553.287	717.479	18.2	-6.00647	-6.31213	-6.47247	-6.43274	-6.3161	-5.9046	-5.06274	-3.5788	-0.813843	2.88977	9.75616	21.2	110.507	109.941	267.852	591.067	1102.47	1695.85	2244.66	2680	2975.24	3122.19	3126.77	21	88.4185
18.7	261.05	260.168	406.753	547.542	655.732	731.734	786.118	827.552	864.096	897.301	923.669	18.5	0.0107727	-0.452736	3.95783	13.5652	33.2968	71.2008	139.443	244.439	389.068	553.294	717.45	18.3	-5.99005	-6.29651	-6.46271	-6.42297	-6.30164	-5.8999	-5.05298	-3.57996	-0.820496	2.87531	9.70929	21.3	110.506	109.932	267.854	591.067	1102.44	1695.79	2244.6	2679.94	2975.18	3122.11	3126.75	21.1	88.4263
18.8	261.12	260.258	406.833	547.643	655.822	731.793	786.131	827.584	864.106	897.297	923.622	18.6	0.0158539	-0.446877	3.96838	13.5594	33.287	71.1981	139.452	244.451	389.086	553.297	717.417	18.4	-5.98615	-6.28284	-6.45294	-6.41321	-6.28601	-5.89404	-5.03345	-3.57489	-0.830261	2.86554	9.66046	21.4	110.503	109.922	267.834	591.067	1102.4	1695.74	2244.53	2679.86	2975.15	3122.04	3126.71	21.2	88.4258
18.9	261.183	260.33	406.923	547.741	655.9	731.854	786.169	827.605	864.117	897.277	923.572	18.7	0.0217133	-0.437111	3.97932	13.5652	33.2909	71.202	139.462	244.457	389.109	553.289	717.415	18.5	-5.97638	-6.27307	-6.45294	-6.40344	-6.26648	-5.88428	-5.02954	-3.56903	-0.833374	2.86047	9.60382	21.5	110.488	109.92	267.834	591.058	1102.38	1695.68	2244.45	2679.78	2975.11	3121.97	3126.66	21.3	88.4165
19	261.243	260.396	407.025	547.821	655.962	731.912	786.2	827.633	864.125	897.268	923.552	18.8	0.0314789	-0.433205	3.97736	13.5789	33.3065	71.2117	139.472	244.463	389.125	553.285	717.383	18.6	-5.97052	-6.25745	-6.43341	-6.38782	-6.25281	-5.86475	-5.02368	-3.56317	-0.830261	2.8421	9.55109	21.6	110.484	109.912	267.815	591.048	1102.35	1695.62	2244.42	2679.72	2975.04	3121.89	3126.62	21.4	88.4224
19.1	261.322	260.449	407.105	547.921	656.041	731.975	786.231	827.652	864.137	897.26	923.535	18.9	0.0256195	-0.431252	3.98713	13.5847	33.3112	71.2098	139.468	244.459	389.135	553.291	717.379	18.7	-5.95685	-6.24963	-6.42249	-6.38391	-6.24579	-5.86084	-5.01276	-3.55927	-0.834167	2.83038	9.50616	21.7	110.476	109.91	267.815	591.048	1102.32	1695.57	2244.35	2679.65	2974.97	3121.79	3126.57	21.5	88.4165
19.2	261.363	260.508	407.195	548.003	656.109	732.045	786.27	827.693	864.156	897.248	923.511	19	0.0314789	-0.432426	3.98713	13.5887	33.3183	71.2156	139.472	244.473	389.14	553.286	717.342	18.8	-5.95685	-6.23676	-6.41193	-6.37415	-6.23523	-5.86084	-5.0022	-3.55341	-0.834167	2.80969	9.44952	21.8	110.476	109.901	267.795	591.041	1102.29	1695.52	2244.27	2679.58	2974.92	3121.7	3126.51	21.6	88.4146
19.3	261.451	260.598	407.275	548.11	656.172	732.104	786.299	827.734	864.168	897.246	923.472	19.1	0.0314789	-0.425392	3.99689	13.5984	33.3202	71.2156	139.492	244.482	389.164	553.265	717.336	18.9	-5.94006	-6.22229	-6.41193	-6.37415	-6.22156	-5.85498	-4.99829	-3.54285	-0.84314	2.78546	9.4007	21.9	110.466	109.898	267.803	591.046	1102.26	1695.47	2244.2	2679.53	2974.85	3121.64	3126.43	21.7	88.4146
19.4	261.502	260.668	407.355	548.212	656.253	732.184	786.339	827.763	864.187	897.225	923.451	19.2	0.0342102	-0.41172	3.99689	13.6043	33.33	71.2195	139.493	244.502	389.17	553.268	717.315	19	-5.9295	-6.21643	-6.3924	-6.35657	-6.20593	-5.84521	-4.99243	-3.52411	-0.834167	2.76672	9.35382	22	110.457	109.898	267.795	591.038	1102.2	1695.39	2244.12	2679.46	2974.78	3121.54	3126.38	21.8	88.4165
19.5	261.552	260.73	407.445	548.311	656.312	732.242	786.37	827.775	864.186	897.199	923.417	19.3	0.0353851	-0.405861	4.00666	13.6043	33.3358	71.2195	139.499	244.512	389.189	553.259	717.303	19.1	-5.91583	-6.20276	-6.38263	-6.35266	-6.20203	-5.83545	-4.98853	-3.50458	-0.834167	2.76593	9.30109	22.1	110.428	109.9	267.784	591.038	1102.15	1695.35	2244.06	2679.38	2974.74	3121.44	3126.29	21.9	88.4067
19.6	261.622	260.806	407.503	548.403	656.39	732.314	786.399	827.812	864.186	897.189	923.41	19.4	0.0412445	-0.403908	4.00744	13.609	33.3405	71.2293	139.503	244.522	389.189	553.248	717.27	19.2	-5.91193	-6.18713	-6.37286	-6.33704	-6.19226	-5.82568	-4.98267	-3.49286	-0.834167	2.74915	9.26593	22.2	110.416	109.891	267.774	591.019	1102.14	1695.28	2243.98	2679.32	2974.64	3121.3	3126.22	22	88.4043
19.7	261.681	260.877	407.613	548.513	656.461	732.391	786.44	827.834	864.197	897.176	923.369	19.5	0.0451508	-0.383598	4.01838	13.6199	33.3515	71.2293	139.519	244.532	389.189	553.244	717.243	19.3	-5.90802	-6.16644	-6.3631	-6.33313	-6.18719	-5.8089	-4.9729	-3.49286	-0.826355	2.74054	9.21515	22.3	110.406	109.881	267.754	591.009	1102.1	1695.19	2243.9	2679.25	2974.56	3121.22	3126.13	22.1	88.3853
19.8	261.743	260.928	407.695	548.6	656.535	732.443	786.481	827.865	864.207	897.168	923.324	19.6	0.0510101	-0.376564	4.01838	13.6258	33.3573	71.2438	139.523	244.543	389.209	553.225	717.227	19.4	-5.89124	-6.15198	-6.35333	-6.3175	-6.16687	-5.79443	-4.96313	-3.48309	-0.813843	2.72687	9.17023	22.4	110.414	109.879	267.745	590.989	1102.07	1695.12	2243.82	2679.19	2974.47	3121.07	3126.07	22.2	88.3755
19.9	261.81	260.986	407.775	548.68	656.601	732.514	786.52	827.892	864.215	897.149	923.286	19.7	0.0556946	-0.366798	4.02814	13.6297	33.3612	71.2606	139.532	244.557	389.219	553.229	717.21	19.5	-5.88654	-6.14221	-6.34241	-6.29797	-6.14734	-5.78467	-4.95337	-3.4577	-0.814636	2.70618	9.11554	22.5	110.406	109.881	267.723	590.968	1102.02	1695.04	2243.71	2679.14	2974.39	3121.01	3125.96	22.3	88.3774
20	261.884	261.051	407.855	548.763	656.66	732.564	786.561	827.914	864.215	897.151	923.275	19.8	0.0627289	-0.362892	4.02814	13.6355	33.3671	71.2703	139.542	244.569	389.225	553.228	717.204	19.6	-5.87091	-6.12659	-6.33185	-6.2843	-6.13367	-5.7749	-4.94946	-3.45966	-0.812683	2.67999	9.06281	22.6	110.378	109.871	267.704	590.958	1101.97	1694.96	2243.63	2679.06	2974.3	3120.91	3125.88	22.4	88.3853
20.1	261.952	261.117	407.925	548.845	656.74	732.625	786.589	827.933	864.209	897.148	923.255	19.9	0.064682	-0.357033	4.04182	13.6394	33.3651	71.2703	139.552	244.563	389.23	553.215	717.19	19.7	-5.867	-6.11292	-6.33185	-6.27454	-6.12665	-5.771	-4.9436	-3.45184	-0.812683	2.67493	9.01398	22.7	110.384	109.861	267.684	590.917	1101.9	1694.83	2243.54	2679	2974.24	3120.81	3125.83	22.5	88.3833
20.2	262.031	261.178	407.986	548.921	656.802	732.674	786.62	827.953	864.226	897.141	923.218	20	0.0705414	-0.347267	4.04768	13.6453	33.3796	71.2762	139.558	244.583	389.238	553.199	717.17	19.8	-5.85138	-6.10315	-6.32208	-6.26752	-6.10046	-5.75928	-4.93268	-3.44324	-0.813843	2.66632	8.95929	22.8	110.369	109.842	267.665	590.89	1101.84	1694.68	2243.36	2678.91	2974.06	3120.69	3125.72	22.6	88.3677
20.3	262.113	261.26	408.073	549.003	656.891	732.725	786.649	827.965	864.235	897.149	923.193	20.1	0.0744476	-0.332817	4.05822	13.6355	33.3808	71.284	139.562	244.582	389.25	553.198	717.149	19.9	-5.84631	-6.08636	-6.31232	-6.24719	-6.09265	-5.75146	-4.92212	-3.43427	-0.804871	2.65265	8.93976	22.9	110.357	109.84	267.644	590.849	1101.74	1694.55	2243.15	2678.72	2973.8	3120.64	3125.7	22.7	88.3735
20.4	262.181	261.326	408.134	549.071	656.972	732.783	786.69	827.982	864.238	897.129	923.16	20.2	0.0810852	-0.329689	4.06916	13.6492	33.4003	71.2859	139.572	244.592	389.26	553.203	717.126	20	-5.8299	-6.07776	-6.29669	-6.23352	-6.09265	-5.74561	-4.91235	-3.4245	-0.808777	2.64563	8.91241	23	110.346	109.832	267.624	590.808	1101.66	1694.41	2242.94	2678.54	2973.52	3120.28	3125.47	22.8	88.356
20.5	262.261	261.387	408.226	549.153	657.05	732.824	786.727	827.996	864.248	897.121	923.152	20.3	0.0861664	-0.321877	4.06916	13.659	33.4062	71.2801	139.583	244.602	389.269	553.199	717.092	20.1	-5.82013	-6.06604	-6.28302	-6.21594	-6.08289	-5.73468	-4.90259	-3.41278	-0.797058	2.64679	8.88623	23.1	110.335	109.82	267.604	590.769	1101.55	1694.24	2242.67	2678.32	2973.13	3119.92	3125.22	22.9	88.3457
20.6	262.331	261.461	408.306	549.231	657.111	732.863	786.759	828.034	864.266	897.117	923.115	20.4	0.095932	-0.316017	4.07893	13.6648	33.4108	71.2906	139.583	244.612	389.279	553.205	717.071	20.2	-5.80646	-6.05237	-6.27209	-6.21204	-6.07703	-5.72412	-4.89282	-3.39325	-0.784546	2.64484	8.85773	23.2	110.335	109.82	267.584	590.708	1101.45	1694	2242.35	2678.03	2972.73	3119.57	3124.88	23	88.3345
20.7	262.404	261.527	408.394	549.311	657.179	732.905	786.801	828.041	864.27	897.108	923.091	20.5	0.101791	-0.306252	4.08869	13.6687	33.4354	71.3016	139.593	244.623	389.285	553.229	717.068	20.3	-5.8006	-6.0426	-6.2713	-6.19641	-6.05634	-5.71436	-4.89868	-3.37372	-0.783386	2.64679	8.83234	23.3	110.318	109.811	267.545	590.64	1101.32	1693.83	2242.07	2677.75	2972.37	3119.26	3124.45	23.1	88.3345
20.8	262.462	261.596	408.435	549.374	657.252	732.955	786.839	828.043	864.279	897.092	923.099	20.6	0.105698	-0.302345	4.08869	13.6746	33.4472	71.3016	139.612	244.629	389.283	553.219	717.047	20.4	-5.79669	-6.02698	-6.26154	-6.18274	-6.03601	-5.70459	-4.89282	-3.37762	-0.767761	2.64172	8.81085	23.4	110.306	109.803	267.516	590.579	1101.19	1693.65	2241.77	2677.48	2972.07	3118.92	3124.02	23.2	88.3325
20.9	262.523	261.65	408.515	549.452	657.333	733.002	786.872	828.064	864.287	897.088	923.079	20.7	0.111557	-0.296486	4.09846	13.6785	33.4472	71.3113	139.609	244.627	389.288	553.222	717.042	20.5	-5.77991	-6.01331	-6.25177	-6.18274	-6.0321	-5.69482	-4.88306	-3.36591	-0.757996	2.65656	8.8089	23.5	110.296	109.791	267.502	590.5	1101.06	1693.44	2241.44	2677.21	2971.74	3118.54	3123.58	23.3	88.3149
21	262.601	261.717	408.595	549.53	657.392	733.033	786.901	828.084	864.305	897.08	923.06	20.8	0.114288	-0.297661	4.0965	13.689	33.4472	71.3113	139.612	244.642	389.299	553.229	717.053	20.6	-5.77716	-6.00238	-6.242	-6.16711	-6.01648	-5.68506	-4.86353	-3.35339	-0.742371	2.65656	8.79913	23.6	110.277	109.773	267.485	590.407	1100.89	1693.22	2241.27	2676.94	2971.4	3118.16	3123.15	23.4	88.3052
21.1	262.663	261.787	408.673	549.602	657.482	733.074	786.94	828.103	864.319	897.071	923.051	20.9	0.121323	-0.282814	4.0965	13.6961	33.4511	71.3211	139.622	244.647	389.303	553.239	717.024	20.7	-5.76154	-5.98596	-6.23224	-6.15735	-6.00281	-5.67529	-4.85962	-3.35028	-0.726746	2.66125	8.78662	23.7	110.265	109.762	267.446	590.341	1100.72	1693	2241.07	2676.68	2971.12	3117.79	3122.76	23.5	88.3047
21.2	262.743	261.836	408.743	549.68	657.572	733.135	786.981	828.134	864.328	897.07	923.044	21	0.115463	-0.267189	4.10119	13.6863	33.4597	71.3191	139.62	244.653	389.322	553.253	717.022	20.8	-5.75177	-5.98206	-6.22247	-6.14368	-5.99579	-5.66553	-4.8526	-3.34442	-0.71814	2.66632	8.81476	23.8	110.248	109.762	267.432	590.249	1100.55	1692.78	2240.86	2676.42	2970.88	3117.41	3122.43	23.6	88.2856
21.3	262.802	261.91	408.826	549.753	657.63	733.174	787.02	828.144	864.346	897.071	923.01	21.1	0.125229	-0.271095	4.11799	13.6902	33.4706	71.3289	139.626	244.662	389.33	553.258	716.997	20.9	-5.73108	-5.96838	-6.21271	-6.13782	-5.97546	-5.63898	-4.84204	-3.3327	-0.709167	2.67218	8.84912	23.9	110.234	109.75	267.405	590.179	1100.39	1692.6	2240.64	2676.16	2970.67	3117.07	3122.11	23.7	88.2739
21.4	262.871	261.988	408.915	549.843	657.701	733.23	787.059	828.162	864.359	897.061	922.999	21.2	0.135773	-0.263283	4.12189	13.6961	33.4765	71.3434	139.631	244.672	389.334	553.262	717.03	21	-5.72638	-5.95667	-6.20294	-6.13391	-5.9657	-5.62451	-4.83813	-3.32294	-0.715027	2.68195	8.86945	24	110.228	109.74	267.375	590.108	1100.21	1692.42	2240.46	2675.9	2970.44	3116.72	3121.92	23.8	88.2681
21.5	262.921	262.037	408.997	549.932	657.759	733.273	787.1	828.174	864.367	897.059	922.992	21.3	0.142807	-0.257423	4.12775	13.6863	33.4804	71.3602	139.642	244.672	389.353	553.274	717.046	21.1	-5.71075	-5.94299	-6.18616	-6.12805	-5.94617	-5.62061	-4.82056	-3.31317	-0.697449	2.6925	8.9046	24.1	110.208	109.723	267.336	590.039	1100.03	1692.22	2240.27	2675.65	2970.23	3116.67	3121.68	23.9	88.2739
21.6	262.974	262.088	409.064	549.991	657.832	733.313	787.128	828.193	864.377	897.06	923	21.4	0.146713	-0.247658	4.13166	13.6805	33.4862	71.366	139.638	244.684	389.363	553.293	717.077	21.2	-5.69122	-5.93323	-6.18146	-6.11713	-5.93719	-5.61475	-4.82251	-3.30341	-0.677917	2.70148	8.94482	24.2	110.186	109.715	267.313	589.96	1099.86	1692.02	2240.06	2675.48	2970.06	3116.65	3121.55	24	88.2544
21.7	263.04	262.139	409.136	550.063	657.9	733.365	787.149	828.213	864.397	897.061	922.972	21.5	0.166245	-0.24688	4.14806	13.6863	33.4909	71.3602	139.642	244.693	389.379	553.301	717.12	21.3	-5.69122	-5.9223	-6.1756	-6.10266	-5.92273	-5.60498	-4.81274	-3.29285	-0.662292	2.72296	8.98663	24.3	110.167	109.705	267.295	589.88	1099.7	1691.86	2239.88	2675.28	2969.97	3116.6	3121.44	24.1	88.2461
21.8	263.093	262.197	409.215	550.132	657.958	733.404	787.19	828.234	864.399	897.059	922.958	21.6	0.174057	-0.232033	4.14924	13.6785	33.5019	71.3699	139.652	244.692	389.383	553.323	717.16	21.4	-5.68616	-5.90588	-6.16193	-6.11243	-5.92273	-5.58936	-4.80298	-3.29364	-0.647827	2.72687	9.01904	24.4	110.166	109.684	267.266	589.808	1099.52	1691.7	2239.72	2675.14	2969.81	3116.61	3121.36	24.2	88.2329
21.9	263.152	262.256	409.284	550.212	658.021	733.443	787.229	828.254	864.408	897.041	922.947	21.7	0.170929	-0.226173	4.15314	13.6883	33.5116	71.3836	139.671	244.701	389.402	553.328	717.188	21.5	-5.68536	-5.89221	-6.1463	-6.10657	-5.92273	-5.57568	-4.78149	-3.28387	-0.619324	2.75305	9.04913	24.5	110.148	109.672	267.245	589.722	1099.33	1691.55	2239.61	2675.03	2969.72	3116.64	3121.24	24.3	88.2251
22	263.211	262.318	409.337	550.284	658.08	733.496	787.251	828.275	864.408	897.039	922.939	21.8	0.172104	-0.226173	4.15705	13.6844	33.5194	71.3895	139.681	244.711	389.43	553.343	717.206	21.6	-5.6795	-5.88245	-6.14319	-6.10266	-5.91687	-5.57178	-4.77173	-3.27411	-0.617371	2.77179	9.09406	24.6	110.119	109.646	267.217	589.64	1099.17	1691.4	2239.51	2674.91	2969.68	3116.64	3121.18	24.4	88.2134
22.1	263.261	262.379	409.415	550.362	658.142	733.543	787.29	828.285	864.42	897.039	922.939	21.9	0.17601	-0.226173	4.15705	13.6883	33.53	71.3953	139.691	244.711	389.443	553.342	717.225	21.7	-5.67755	-5.88245	-6.1424	-6.10266	-5.91296	-5.56592	-4.76196	-3.26239	-0.603699	2.79718	9.17529	24.7	110.107	109.625	267.187	589.579	1099.02	1691.27	2239.41	2674.86	2969.67	3116.71	3121.2	24.5	88.2036
22.2	263.333	262.428	409.454	550.444	658.21	733.582	787.321	828.304	864.439	897.041	922.933	22	0.172104	-0.222267	4.15705	13.6844	33.5468	71.3992	139.712	244.723	389.453	553.379	717.29	21.8	-5.66193	-5.87659	-6.12677	-6.0968	-5.91296	-5.55499	-4.75806	-3.26239	-0.588074	2.81165	9.21124	24.8	110.088	109.613	267.155	589.501	1098.87	1691.16	2239.31	2674.81	2969.66	3116.81	3121.22	24.6	88.186
22.3	263.404	262.486	409.525	550.522	658.261	733.643	787.35	828.324	864.447	897.031	922.896	22.1	0.17601	-0.206642	4.15705	13.6883	33.5468	71.4098	139.732	244.733	389.463	553.392	717.339	21.9	-5.65216	-5.87268	-6.12286	-6.0929	-5.90594	-5.54443	-4.75104	-3.24286	-0.556824	2.83234	9.22882	24.9	110.078	109.604	267.127	589.431	1098.73	1691.04	2239.21	2674.77	2969.65	3116.87	3121.24	24.7	88.1738
22.4	263.46	262.556	409.583	550.61	658.32	733.695	787.38	828.353	864.447	897.03	922.878	22.2	0.174057	-0.205864	4.15783	13.6844	33.537	71.4109	139.737	244.742	389.469	553.403	717.393	22	-5.65686	-5.86176	-6.1131	-6.07727	-5.91296	-5.54443	-4.74048	-3.25262	-0.547058	2.8421	9.26318	25	110.068	109.576	267.096	589.368	1098.59	1690.88	2239.15	2674.74	2969.65	3116.95	3121.24	24.8	88.1626
22.5	263.533	262.607	409.644	550.673	658.373	733.744	787.409	828.363	864.457	897.02	922.881	22.3	0.180695	-0.216408	4.16291	13.6785	33.5507	71.4109	139.742	244.752	389.463	553.432	717.415	22.1	-5.65607	-5.8512	-6.1131	-6.0675	-5.9071	-5.5542	-4.73657	-3.24286	-0.511902	2.87335	9.2796	25.1	110.048	109.564	267.067	589.32	1098.47	1690.77	2239.08	2674.69	2969.64	3116.99	3121.24	24.9	88.1431
22.6	263.591	262.676	409.706	550.731	658.441	733.795	787.426	828.375	864.457	897.02	922.89	22.4	0.172104	-0.202736	4.159	13.6844	33.5565	71.4305	139.753	244.753	389.494	553.444	717.47	22.2	-5.64044	-5.84729	-6.10333	-6.0636	-5.9032	-5.55811	-4.73071	-3.23425	-0.497437	2.89172	9.29718	25.2	110.039	109.543	267.036	589.249	1098.33	1690.64	2239.02	2674.67	2969.64	3117.03	3121.25	25	88.1333
22.7	263.654	262.738	409.784	550.792	658.49	733.842	787.45	828.394	864.457	897.024	922.896	22.5	0.17601	-0.206642	4.16877	13.6687	33.5663	71.4441	139.769	244.756	389.523	553.462	717.495	22.3	-5.63068	-5.83362	-6.09241	-6.05774	-5.9071	-5.5542	-4.73267	-3.21747	-0.488464	2.9007	9.30615	25.3	110.037	109.523	267.018	589.19	1098.21	1690.55	2238.98	2674.64	2969.65	3117.11	3121.27	25.1	88.1133
22.8	263.724	262.808	409.865	550.86	658.552	733.873	787.471	828.404	864.447	897.024	922.879	22.6	0.17601	-0.206642	4.17072	13.6746	33.571	71.4598	139.763	244.782	389.527	553.471	717.536	22.4	-5.63654	-5.83362	-6.08575	-6.05383	-5.9118	-5.56592	-4.73267	-3.2038	-0.488464	2.89093	9.28741	25.4	110.021	109.504	266.985	589.151	1098.09	1690.47	2238.92	2674.65	2969.67	3117.15	3121.3	25.2	88.106
22.9	263.785	262.869	409.937	550.923	658.619	733.916	787.481	828.414	864.438	897.031	922.841	22.7	0.170151	-0.216408	4.17268	13.6695	33.578	71.45	139.773	244.791	389.542	553.473	717.536	22.5	-5.62952	-5.82385	-6.08185	-6.04797	-5.90515	-5.56476	-4.7229	-3.21356	-0.49823	2.8714	9.3089	25.5	110.009	109.477	266.973	589.099	1097.98	1690.38	2238.88	2674.65	2969.69	3117.21	3121.33	25.3	88.0923
23	263.853	262.947	410.001	551.001	658.66	733.973	787.501	828.425	864.428	897.03	922.832	22.8	0.174835	-0.216408	4.16682	13.6805	33.5702	71.4605	139.773	244.795	389.543	553.493	717.547	22.6	-5.62677	-5.82385	-6.07208	-6.04407	-5.90125	-5.57373	-4.7229	-3.18817	-0.507996	2.86945	9.3042	25.6	110.006	109.463	266.965	589.06	1097.9	1690.29	2238.82	2674.62	2969.71	3117.27	3121.39	25.4	88.0747
23.1	263.904	263.008	410.064	551.071	658.712	734.014	787.518	828.445	864.408	897.02	922.831	22.9	0.18187	-0.227348	4.16682	13.6765	33.5663	71.452	139.782	244.803	389.543	553.506	717.585	22.7	-5.62091	-5.82269	-6.05646	-6.03821	-5.9032	-5.57373	-4.7229	-3.17255	-0.49823	2.87921	9.2796	25.7	109.998	109.445	266.928	589.021	1097.81	1690.2	2238.79	2674.61	2969.74	3117.32	3121.44	25.5	88.0566
23.2	263.96	263.076	410.134	551.139	658.761	734.053	787.53	828.455	864.385	897.024	922.82	23	0.17601	-0.226173	4.16759	13.6687	33.5604	71.4402	139.78	244.793	389.543	553.537	717.599	22.8	-5.61115	-5.8219	-6.05841	-6.0343	-5.89734	-5.5835	-4.73853	-3.21356	-0.46698	2.86243	9.24249	25.8	109.988	109.434	266.915	588.972	1097.73	1690.15	2238.76	2674.63	2969.79	3117.41	3121.47	25.6	88.0532
23.3	264.013	263.137	410.193	551.183	658.812	734.084	787.549	828.454	864.36	896.992	922.761	23.1	0.185776	-0.226173	4.16877	13.6785	33.5573	71.4305	139.78	244.813	389.543	553.523	717.585	22.9	-5.60413	-5.8219	-6.05255	-6.02844	-5.89343	-5.60107	-4.75104	-3.26239	-0.496277	2.80109	9.2085	25.9	109.96	109.424	266.905	588.929	1097.62	1690.07	2238.74	2674.63	2969.84	3117.45	3121.54	25.7	88.0435
23.4	264.083	263.199	410.265	551.243	658.859	734.125	787.559	828.453	864.348	896.953	922.734	23.2	0.200226	-0.232033	4.16877	13.6746	33.5507	71.3973	139.747	244.836	389.563	553.483	717.53	23	-5.59552	-5.80627	-6.05255	-6.02454	-5.90204	-5.61475	-4.78149	-3.29755	-0.566589	2.68195	9.17413	26	109.947	109.405	266.897	588.89	1097.52	1690.01	2238.74	2674.65	2969.89	3117.51	3121.61	25.8	88.0317
23.5	264.15	263.238	410.335	551.302	658.9	734.145	787.579	828.453	864.33	896.922	922.603	23.3	0.201401	-0.235939	4.17268	13.6648	33.5468	71.3602	139.711	244.723	389.533	553.403	717.486	23.1	-5.58966	-5.80237	-6.05334	-6.00775	-5.90515	-5.61865	-4.82251	-3.39325	-0.708374	2.63898	9.10107	26.1	109.931	109.375	266.87	588.853	1097.41	1689.97	2238.74	2674.64	2969.93	3117.58	3121.7	25.9	88.0137
23.6	264.204	263.287	410.407	551.364	658.949	734.184	787.601	828.453	864.309	896.842	922.453	23.4	0.205307	-0.237892	4.17854	13.6687	33.5272	71.3133	139.673	244.553	389.533	553.077	717.469	23.2	-5.58575	-5.7926	-6.04279	-5.99719	-5.90125	-5.61475	-4.86157	-3.49286	-0.914246	2.22882	8.92413	26.2	109.927	109.356	266.847	588.812	1097.34	1689.92	2238.73	2674.66	2969.99	3117.61	3121.78	26	88.0005
23.7	264.263	263.348	410.484	551.432	658.99	734.213	787.612	828.443	864.278	896.783	922.353	23.5	0.201401	-0.237892	4.19221	13.6746	33.5097	71.2703	139.612	244.283	389.484	552.627	717.363	23.3	-5.57013	-5.78284	-6.03302	-5.99329	-5.89734	-5.62451	-4.89868	-3.58386	-1.19159	1.95813	8.09521	26.3	109.919	109.344	266.819	588.781	1097.29	1689.88	2238.71	2674.66	2970.05	3117.7	3121.89	26.1	87.9849
23.8	264.312	263.396	410.546	551.501	659.041	734.242	787.631	828.433	864.25	896.701	922.187	23.6	0.205307	-0.237114	4.19689	13.6785	33.5058	71.2293	139.542	244.002	389.413	552.156	717.008	23.4	-5.56232	-5.78168	-6.0174	-5.98743	-5.9032	-5.63507	-4.94165	-3.7038	-1.49823	1.25812	7.19482	26.4	109.908	109.336	266.807	588.749	1097.23	1689.84	2238.7	2674.67	2970.08	3117.75	3122	26.2	87.9829
23.9	264.37	263.437	410.625	551.552	659.072	734.266	787.641	828.433	864.229	896.623	921.967	23.7	0.215073	-0.235939	4.19807	13.6883	33.4968	71.191	139.458	243.733	388.969	551.237	716.16	23.5	-5.55725	-5.77112	-6.00372	-5.98743	-5.9032	-5.63428	-4.98267	-3.82294	-1.74237	0.607727	5.98077	26.5	109.898	109.324	266.796	588.729	1097.2	1689.81	2238.68	2674.71	2970.12	3117.84	3122.08	26.3	87.9746
24	264.42	263.486	410.665	551.612	659.123	734.305	787.651	828.433	864.19	896.502	921.765	23.8	0.22171	-0.235939	4.19807	13.6941	33.4823	71.1414	139.341	243.483	388.518	550.317	714.89	23.6	-5.54083	-5.76135	-5.99786	-5.97375	-5.9032	-5.64404	-5.02173	-3.96356	-2.008	0.0139771	4.75146	26.6	109.896	109.313	266.776	588.71	1097.17	1689.79	2238.68	2674.72	2970.17	3117.89	3122.17	26.4	87.9634
24.1	264.472	263.517	410.714	551.661	659.16	734.334	787.671	828.437	864.16	896.403	921.585	23.9	0.226791	-0.226173	4.21174	13.6844	33.4667	71.0906	139.251	243.213	388.072	549.42	713.483	23.7	-5.53107	-5.76331	-5.98303	-5.97375	-5.90204	-5.64404	-5.06274	-4.11395	-2.28729	-0.532898	3.50031	26.7	109.898	109.303	266.766	588.697	1097.12	1689.77	2238.68	2674.76	2970.21	3117.95	3122.25	26.5	87.9556
24.2	264.511	263.549	410.777	551.692	659.199	734.363	787.68	828.445	864.138	896.305	921.394	24	0.224838	-0.226173	4.22346	13.6883	33.4511	71.0301	139.132	242.953	387.598	548.526	711.724	23.8	-5.5213	-5.75354	-5.97247	-5.9679	-5.89148	-5.65381	-5.1026	-4.23309	-2.50214	-1.00165	2.50537	26.8	109.878	109.285	266.749	588.669	1097.12	1689.76	2238.7	2674.81	2970.26	3117.98	3122.34	26.6	87.9634
24.3	264.564	263.588	410.831	551.712	659.232	734.395	787.708	828.433	864.1	896.213	921.217	24.1	0.234604	-0.226173	4.2176	13.6941	33.4257	70.9813	139.001	242.783	387.143	547.967	710.253	23.9	-5.5174	-5.74377	-5.96271	-5.96399	-5.88562	-5.66553	-5.15063	-4.28192	-2.67792	-1.39227	1.52295	26.9	109.887	109.275	266.735	588.679	1097.09	1689.71	2238.7	2674.84	2970.33	3118.02	3122.41	26.7	87.9536
24.4	264.611	263.627	410.884	551.741	659.261	734.414	787.71	828.424	864.067	896.125	921.047	24.2	0.250229	-0.216408	4.2176	13.6941	33.4062	70.9305	138.881	242.582	386.664	547.346	709.097	24	-5.51624	-5.73401	-5.94708	-5.95813	-5.87585	-5.67529	-5.19165	-4.35223	-2.82635	-1.71063	0.753418	27	109.886	109.254	266.725	588.653	1097.07	1689.7	2238.72	2674.85	2970.39	3118.08	3122.5	26.8	87.9355
24.5	264.65	263.668	410.935	551.78	659.291	734.443	787.729	828.416	864.018	896.035	920.867	24.3	0.241241	-0.216408	4.23205	13.6941	33.3866	70.8797	138.763	242.428	386.227	546.787	707.941	24.1	-5.50568	-5.73401	-5.94904	-5.94836	-5.8739	-5.66827	-5.22095	-4.39716	-2.9201	-2.00555	0.216309	27.1	109.888	109.244	266.715	588.64	1097.06	1689.68	2238.73	2674.88	2970.46	3118.13	3122.57	26.9	87.9438
24.6	264.681	263.697	410.966	551.823	659.32	734.471	787.749	828.424	863.981	895.936	920.738	24.4	0.242416	-0.216408	4.23908	13.7039	33.3757	70.8434	138.673	242.312	385.904	546.272	706.861	24.2	-5.50568	-5.72424	-5.94318	-5.93469	-5.8739	-5.67334	-5.2522	-4.453	-3.03845	-2.25165	-0.304382	27.2	109.886	109.234	266.698	588.621	1097.05	1689.67	2238.72	2674.91	2970.49	3118.16	3122.64	27	87.9438
24.7	264.73	263.736	411.025	551.86	659.339	734.492	787.76	828.422	863.938	895.867	920.627	24.5	0.252182	-0.201958	4.24885	13.7086	33.3573	70.8016	138.571	242.172	385.613	545.977	706.007	24.3	-5.49005	-5.71722	-5.93341	-5.92297	-5.86688	-5.68506	-5.27173	-4.51434	-3.16229	-2.46454	-0.76416	27.3	109.871	109.225	266.704	588.61	1097.03	1689.68	2238.75	2674.94	2970.53	3118.22	3122.7	27.1	87.936
24.8	264.773	263.777	411.056	551.889	659.38	734.512	787.778	828.406	863.908	895.787	920.498	24.6	0.256088	-0.196877	4.25861	13.7058	33.3515	70.7606	138.482	242.061	385.338	545.651	705.336	24.4	-5.48615	-5.70276	-5.91663	-5.91711	-5.85242	-5.68506	-5.28149	-4.56317	-3.23846	-2.70477	-1.21729	27.4	109.857	109.221	266.688	588.601	1097.04	1689.71	2238.77	2674.97	2970.61	3118.24	3122.76	27.2	87.9321
24.9	264.822	263.807	411.095	551.909	659.417	734.531	787.792	828.414	863.867	895.735	920.388	24.7	0.261948	-0.187111	4.26838	13.7058	33.3397	70.7313	138.402	241.965	385.144	545.371	704.607	24.5	-5.4881	-5.70276	-5.90216	-5.91321	-5.84265	-5.69482	-5.30884	-4.56708	-3.27753	-2.89423	-1.5083	27.5	109.847	109.205	266.686	588.601	1097.04	1689.7	2238.78	2675	2970.66	3118.3	3122.81	27.3	87.9141
25	264.872	263.857	411.134	551.93	659.439	734.551	787.801	828.414	863.84	895.655	920.277	24.8	0.261948	-0.187111	4.27424	13.7058	33.3358	70.7195	138.341	241.881	384.945	545.102	704.21	24.6	-5.46661	-5.69299	-5.8924	-5.91321	-5.83289	-5.69482	-5.32251	-4.60419	-3.36151	-2.96844	-1.76807	27.6	109.849	109.193	266.667	588.599	1097.04	1689.72	2238.8	2675.04	2970.7	3118.32	3122.89	27.4	87.9028
25.1	264.911	263.898	411.152	551.952	659.459	734.57	787.809	828.406	863.809	895.606	920.176	24.9	0.259995	-0.177345	4.26838	13.7097	33.3065	70.6902	138.286	241.768	384.752	544.805	703.771	24.7	-5.45569	-5.69299	-5.88263	-5.90344	-5.82312	-5.69482	-5.33228	-4.61981	-3.41815	-3.0993	-2.0376	27.7	109.837	109.203	266.672	588.599	1097.03	1689.75	2238.84	2675.07	2970.74	3118.36	3122.95	27.5	87.9028
25.2	264.96	263.928	411.175	551.991	659.492	734.592	787.811	828.404	863.779	895.537	920.078	25	0.260773	-0.177345	4.27814	13.7156	33.3015	70.6707	138.212	241.676	384.582	544.555	703.421	24.8	-5.45685	-5.68323	-5.87286	-5.90344	-5.82312	-5.70068	-5.34283	-4.62762	-3.46698	-3.20477	-2.27588	27.8	109.839	109.194	266.667	588.587	1097.03	1689.8	2238.88	2675.1	2970.76	3118.39	3122.99	27.6	87.895
25.3	264.999	263.957	411.214	552.013	659.531	734.613	787.829	828.386	863.758	895.475	919.976	25.1	0.271713	-0.157814	4.28791	13.7156	33.2968	70.6453	138.181	241.614	384.447	544.35	703.062	24.9	-5.44708	-5.68323	-5.86896	-5.89642	-5.82898	-5.69482	-5.34204	-4.62372	-3.508	-3.29657	-2.50635	27.9	109.836	109.184	266.667	588.581	1097.04	1689.79	2238.92	2675.13	2970.8	3118.41	3123.06	27.7	87.895
25.4	265.033	263.998	411.243	552.042	659.56	734.635	787.831	828.394	863.729	895.405	919.888	25.2	0.281479	-0.157036	4.29768	13.7293	33.287	70.6199	138.152	241.553	384.313	544.121	702.671	25	-5.43732	-5.6723	-5.8631	-5.88196	-5.82312	-5.70068	-5.3479	-4.62177	-3.55096	-3.35516	-2.74774	28	109.828	109.174	266.667	588.581	1097.04	1689.84	2238.97	2675.18	2970.79	3118.43	3123.1	27.8	87.8867
25.5	265.079	264.017	411.273	552.073	659.603	734.664	787.85	828.383	863.717	895.346	919.808	25.3	0.281479	-0.13633	4.30354	13.7351	33.2772	70.5848	138.103	241.518	384.184	543.942	702.312	25.1	-5.42755	-5.66174	-5.84357	-5.88196	-5.81219	-5.71045	-5.35181	-4.60614	-3.59784	-3.40985	-2.97119	28.1	109.818	109.172	266.665	588.579	1097.04	1689.89	2239.02	2675.22	2970.81	3118.44	3123.15	27.9	87.8833
25.6	265.121	264.056	411.302	552.112	659.64	734.691	787.858	828.383	863.697	895.315	919.726	25.4	0.291245	-0.13633	4.30822	13.7449	33.2772	70.5652	138.048	241.473	384.033	543.825	702.022	25.2	-5.42755	-5.65198	-5.8338	-5.88196	-5.8114	-5.70068	-5.34204	-4.60223	-3.6076	-3.46649	-3.15869	28.2	109.828	109.172	266.674	588.587	1097.05	1689.92	2239.05	2675.26	2970.8	3118.46	3123.2	28	87.8833
25.7	265.15	264.096	411.324	552.141	659.679	734.725	787.88	828.384	863.69	895.264	919.629	25.5	0.291245	-0.107033	4.31916	13.7547	33.2772	70.5457	137.982	241.428	383.957	543.69	701.824	25.3	-5.42365	-5.64221	-5.81427	-5.86633	-5.80164	-5.70068	-5.32837	-4.58661	-3.61853	-3.50555	-3.26221	28.3	109.81	109.155	266.667	588.589	1097.06	1689.96	2239.11	2675.3	2970.84	3118.5	3123.25	28.1	87.8755
25.8	265.181	264.127	411.355	552.173	659.711	734.754	787.907	828.394	863.678	895.235	919.558	25.6	0.297104	-0.0972672	4.32893	13.7664	33.2616	70.5262	137.943	241.412	383.863	543.59	701.62	25.4	-5.41193	-5.63245	-5.81036	-5.85266	-5.79187	-5.67413	-5.32251	-4.5741	-3.59198	-3.56024	-3.40674	28.4	109.807	109.15	266.657	588.579	1097.07	1689.98	2239.17	2675.35	2970.88	3118.53	3123.28	28.2	87.8833
25.9	265.222	264.16	411.384	552.202	659.759	734.791	787.929	828.394	863.67	895.205	919.506	25.7	0.304916	-0.0875015	4.33479	13.7703	33.2655	70.5309	137.927	241.401	383.793	543.536	701.474	25.5	-5.38849	-5.61292	-5.80334	-5.8429	-5.77625	-5.66943	-5.29907	-4.57294	-3.59784	-3.58563	-3.48096	28.5	109.798	109.143	266.655	588.579	1097.09	1690.03	2239.19	2675.39	2970.9	3118.54	3123.34	28.3	87.8652
26	265.261	264.197	411.413	552.241	659.773	734.814	787.971	828.384	863.668	895.174	919.42	25.8	0.310776	-0.0777359	4.33869	13.7859	33.2663	70.5379	137.892	241.412	383.743	543.52	701.29	25.6	-5.37756	-5.60315	-5.79279	-5.83704	-5.76257	-5.64404	-5.29321	-4.55341	-3.56854	-3.58563	-3.50244	28.6	109.779	109.135	266.655	588.599	1097.1	1690.06	2239.22	2675.42	2970.92	3118.56	3123.39	28.4	87.8618
26.1	265.3	264.228	411.445	552.27	659.808	734.852	787.989	828.396	863.67	895.135	919.369	25.9	0.32132	-0.0562515	4.34455	13.7996	33.2675	70.5516	137.857	241.416	383.695	543.53	701.134	25.7	-5.37286	-5.59338	-5.78302	-5.8136	-5.75281	-5.63428	-5.26196	-4.52802	-3.58221	-3.57587	-3.51807	28.7	109.769	109.115	266.653	588.608	1097.13	1690.09	2239.26	2675.44	2970.93	3118.56	3123.45	28.5	87.854
26.2	265.331	264.26	411.472	552.311	659.839	734.883	788.018	828.414	863.668	895.094	919.318	26	0.33812	-0.0457077	4.34846	13.8152	33.2772	70.5613	137.861	241.442	383.652	543.53	701.095	25.8	-5.367	-5.57269	-5.7674	-5.80383	-5.73602	-5.62061	-5.24829	-4.51434	-3.54901	-3.54657	-3.48096	28.8	109.767	109.112	266.645	588.609	1097.15	1690.13	2239.3	2675.47	2970.94	3118.57	3123.51	28.6	87.8442
26.3	265.361	264.306	411.493	552.352	659.871	734.91	788.042	828.424	863.658	895.094	919.279	26.1	0.342026	-0.0386734	4.35822	13.825	33.287	70.5672	137.851	241.463	383.652	543.541	701.062	25.9	-5.35724	-5.56799	-5.76154	-5.79211	-5.71765	-5.60498	-5.23267	-4.50262	-3.50214	-3.49579	-3.48096	28.9	109.748	109.111	266.635	588.618	1097.16	1690.15	2239.36	2675.51	2970.97	3118.59	3123.6	28.7	87.8364
26.4	265.398	264.336	411.525	552.382	659.902	734.943	788.059	828.425	863.67	895.076	919.248	26.2	0.351791	-0.0210953	4.36408	13.8347	33.2909	70.5711	137.847	241.473	383.656	543.59	701.085	26	-5.34747	-5.55627	-5.75763	-5.78235	-5.70593	-5.58545	-5.21899	-4.48309	-3.45721	-3.43524	-3.49268	29	109.738	109.104	266.637	588.628	1097.18	1690.19	2239.38	2675.54	2970.97	3118.6	3123.62	28.8	87.8242
26.5	265.421	264.365	411.562	552.423	659.949	734.98	788.081	828.445	863.68	895.065	919.206	26.3	0.351791	-0.00547	4.36799	13.8445	33.3065	70.5906	137.841	241.487	383.684	543.641	701.076	26.1	-5.34747	-5.5426	-5.742	-5.77649	-5.69812	-5.56982	-5.20221	-4.4577	-3.39276	-3.36688	-3.42041	29.1	109.736	109.102	266.634	588.622	1097.19	1690.23	2239.4	2675.55	2971.03	3118.61	3123.69	28.9	87.813
26.6	265.453	264.397	411.593	552.45	659.978	735.014	788.11	828.463	863.688	895.043	919.148	26.4	0.361557	0.0043	4.37385	13.8484	33.3163	70.616	137.837	241.524	383.717	543.711	701.107	26.2	-5.33771	-5.53284	-5.73224	-5.76282	-5.69226	-5.5542	-5.17212	-4.43231	-3.32831	-3.30634	-3.3501	29.2	109.726	109.084	266.625	588.628	1097.21	1690.28	2239.43	2675.57	2971.06	3118.64	3123.73	29	87.8052
26.7	265.509	264.426	411.622	552.481	660.01	735.041	788.13	828.474	863.692	895.033	919.136	26.5	0.381088	0.0277328	4.37775	13.864	33.321	70.6199	137.852	241.543	383.732	543.801	701.156	26.3	-5.31818	-5.51721	-5.72833	-5.74719	-5.6825	-5.55029	-5.15649	-4.42255	-3.26776	-3.2204	-3.24658	29.3	109.718	109.083	266.633	588.649	1097.22	1690.28	2239.47	2675.61	2971.07	3118.65	3123.78	29.1	87.8052
26.8	265.534	264.447	411.654	552.511	660.05	735.061	788.161	828.482	863.709	895.033	919.097	26.6	0.390854	0.0531235	4.39806	13.8738	33.3339	70.6356	137.882	241.572	383.777	543.895	701.236	26.4	-5.31427	-5.50354	-5.71271	-5.72375	-5.66687	-5.53467	-5.14673	-4.39246	-3.21112	-3.12665	-3.08057	29.4	109.718	109.078	266.625	588.658	1097.23	1690.29	2239.48	2675.65	2971.11	3118.66	3123.83	29.2	87.8032
26.9	265.579	264.478	411.693	552.552	660.082	735.104	788.188	828.494	863.711	895.024	919.095	26.7	0.386948	0.0628891	4.4051	13.8894	33.3417	70.6492	137.888	241.586	383.834	544	701.322	26.5	-5.30841	-5.48401	-5.69904	-5.71399	-5.6532	-5.521	-5.12134	-4.36786	-3.15057	-3.01727	-2.9165	29.5	109.707	109.08	266.627	588.677	1097.27	1690.32	2239.51	2675.68	2971.13	3118.68	3123.87	29.3	87.7954
27	265.611	264.508	411.734	552.593	660.121	735.135	788.21	828.506	863.719	895.016	919.076	26.8	0.390854	0.0687485	4.409	13.9051	33.3534	70.6668	137.907	241.631	383.883	544.1	701.415	26.6	-5.30139	-5.4801	-5.68341	-5.70422	-5.64929	-5.51514	-5.10767	-4.34442	-3.1076	-2.90594	-2.74774	29.6	109.697	109.082	266.624	588.677	1097.3	1690.34	2239.55	2675.72	2971.15	3118.69	3123.9	29.4	87.7969
27.1	265.64	264.535	411.765	552.641	660.148	735.162	788.239	828.533	863.717	895.014	919.047	26.9	0.405304	0.0831985	4.41877	13.9187	33.3573	70.6805	137.911	241.657	383.947	544.209	701.671	26.7	-5.28302	-5.47308	-5.66272	-5.6925	-5.65204	-5.50146	-5.09204	-4.31708	-3.0412	-2.79657	-2.58252	29.7	109.697	109.082	266.624	588.688	1097.33	1690.38	2239.58	2675.73	2971.16	3118.69	3123.94	29.5	87.7856
27.2	265.669	264.556	411.804	552.671	660.179	735.203	788.268	828.545	863.719	895.014	919.037	27	0.408432	0.0902328	4.42854	13.9344	33.3769	70.6961	137.929	241.672	384.008	544.33	701.872	26.8	-5.2713	-5.45862	-5.65802	-5.67688	-5.63171	-5.48584	-5.08228	-4.29364	-2.97675	-2.69696	-2.40869	29.8	109.687	109.082	266.625	588.698	1097.35	1690.41	2239.59	2675.76	2971.18	3118.69	3123.97	29.6	87.7856
27.3	265.691	264.588	411.845	552.702	660.21	735.234	788.292	828.566	863.727	895.026	919.029	27.1	0.416245	0.0941391	4.44416	13.9441	33.3905	70.7	137.952	241.701	384.084	544.42	702.064	26.9	-5.26349	-5.45276	-5.65216	-5.66321	-5.62195	-5.47217	-5.06274	-4.26434	-2.9201	-2.60126	-2.24268	29.9	109.679	109.082	266.624	588.708	1097.36	1690.44	2239.61	2675.79	2971.2	3118.71	3124.01	29.7	87.7954
27.4	265.73	264.607	411.892	552.741	660.24	735.273	788.329	828.591	863.717	895.033	919.008	27.2	0.427963	0.11367	4.44807	13.9539	33.4062	70.7059	137.972	241.727	384.127	544.543	702.251	27	-5.25763	-5.43323	-5.6424	-5.65344	-5.60242	-5.4624	-5.04321	-4.24677	-2.86853	-2.51727	-2.08838	30	109.667	109.082	266.624	588.718	1097.38	1690.48	2239.64	2675.81	2971.25	3118.73	3124.03	29.8	87.7837
27.5	265.761	264.646	411.915	552.782	660.279	735.311	788.358	828.597	863.721	895.033	919.01	27.3	0.43187	0.123436	4.4676	13.9683	33.412	70.7156	137.991	241.762	384.184	544.651	702.425	27.1	-5.24786	-5.42346	-5.62286	-5.63782	-5.59851	-5.44366	-5.02954	-4.21356	-2.81854	-2.43719	-1.90674	30.1	109.667	109.063	266.624	588.729	1097.4	1690.51	2239.66	2675.82	2971.25	3118.75	3124.06	29.9	87.7759
27.6	265.79	264.664	411.964	552.819	660.33	735.344	788.372	828.624	863.729	895.043	919.008	27.4	0.441635	0.139061	4.47736	13.9851	33.4167	70.7301	138.011	241.782	384.258	544.741	702.611	27.2	-5.24396	-5.40784	-5.61896	-5.62415	-5.58289	-5.43311	-5.01196	-4.19208	-2.77167	-2.32977	-1.73682	30.2	109.656	109.063	266.618	588.728	1097.43	1690.54	2239.69	2675.83	2971.28	3118.77	3124.07	30	87.7661
27.7	265.812	264.686	412.003	552.86	660.369	735.371	788.399	828.642	863.74	895.053	918.99	27.5	0.447495	0.142967	4.48713	13.9969	33.4374	70.741	138.036	241.807	384.314	544.834	702.79	27.3	-5.2381	-5.40198	-5.60333	-5.59875	-5.57312	-5.40967	-4.99127	-4.17645	-2.73846	-2.23602	-1.58643	30.3	109.656	109.061	266.604	588.737	1097.45	1690.56	2239.7	2675.85	2971.28	3118.78	3124.11	30.1	87.7656
27.8	265.841	264.719	412.054	552.889	660.402	735.402	788.421	828.654	863.758	895.063	918.988	27.6	0.451401	0.162498	4.49767	14.0164	33.4472	70.7566	138.052	241.838	384.383	544.93	702.951	27.4	-5.22833	-5.39221	-5.58185	-5.58313	-5.56335	-5.39404	-4.97681	-4.14911	-2.71893	-2.14618	-1.43018	30.4	109.656	109.061	266.604	588.747	1097.47	1690.59	2239.73	2675.87	2971.3	3118.79	3124.11	30.2	87.7642
27.9	265.882	264.746	412.093	552.913	660.443	735.441	788.45	828.683	863.758	895.074	918.978	27.7	0.470932	0.172264	4.51447	14.0262	33.4569	70.7606	138.072	241.858	384.447	545.03	703.111	27.5	-5.21741	-5.38245	-5.56232	-5.57336	-5.54382	-5.37451	-4.95142	-4.13739	-2.70135	-2.05634	-1.27588	30.5	109.646	109.051	266.586	588.747	1097.48	1690.61	2239.76	2675.88	2971.3	3118.81	3124.12	30.3	87.7642
28	265.911	264.777	412.134	552.962	660.49	735.473	788.469	828.703	863.772	895.082	918.976	27.8	0.47171	0.191795	4.52814	14.0359	33.4628	70.7801	138.089	241.892	384.492	545.12	703.275	27.6	-5.21271	-5.36292	-5.55255	-5.5636	-5.54266	-5.36475	-4.93774	-4.10339	-2.67792	-1.99774	-1.12158	30.6	109.636	109.049	266.592	588.749	1097.5	1690.61	2239.77	2675.87	2971.32	3118.79	3124.14	30.4	87.7661
28.1	265.951	264.806	412.175	552.991	660.541	735.51	788.508	828.715	863.789	895.084	918.988	27.9	0.48851	0.209373	4.53791	14.0359	33.4667	70.7996	138.103	241.922	384.533	545.209	703.431	27.7	-5.20685	-5.35901	-5.53186	-5.54681	-5.5282	-5.35107	-4.92798	-4.08466	-2.64081	-1.93719	-0.977051	30.7	109.626	109.051	266.584	588.749	1097.51	1690.62	2239.79	2675.87	2971.32	3118.81	3124.13	30.5	87.7661
28.2	265.98	264.838	412.214	553.032	660.58	735.531	788.53	828.744	863.789	895.092	918.994	28	0.492416	0.214058	4.54377	14.041	33.4765	70.8152	138.128	241.955	384.576	545.27	703.576	27.8	-5.18536	-5.34222	-5.5174	-5.53235	-5.52234	-5.33545	-4.91235	-4.05731	-2.61737	-1.86688	-0.840332	30.8	109.617	109.041	266.584	588.749	1097.51	1690.64	2239.81	2675.85	2971.29	3118.79	3124.12	30.6	87.7563
28.3	266.011	264.867	412.263	553.071	660.619	735.573	788.569	828.763	863.797	895.102	918.986	28.1	0.502182	0.224998	4.55744	14.0437	33.4862	70.8309	138.138	241.971	384.623	545.35	703.732	27.9	-5.1756	-5.33167	-5.51154	-5.52258	-5.49695	-5.31006	-4.88696	-4.04364	-2.57635	-1.81219	-0.706726	30.9	109.599	109.029	266.583	588.759	1097.52	1690.66	2239.81	2675.85	2971.28	3118.8	3124.11	30.7	87.7466
28.4	266.04	264.896	412.304	553.112	660.658	735.613	788.598	828.785	863.807	895.104	918.998	28.2	0.511948	0.240623	4.5633	14.0535	33.496	70.8465	138.163	242.002	384.656	545.436	703.876	28	-5.16583	-5.31799	-5.492	-5.51282	-5.48328	-5.29443	-4.87134	-4.02411	-2.53143	-1.73602	-0.572754	31	109.585	109.021	266.573	588.748	1097.52	1690.66	2239.82	2675.86	2971.25	3118.82	3124.13	30.8	87.7349
28.5	266.08	264.928	412.353	553.141	660.689	735.643	788.62	828.795	863.819	895.1	919.008	28.3	0.521713	0.24453	4.57893	14.0652	33.5163	70.8602	138.179	242.026	384.703	545.51	704.022	28.1	-5.1463	-5.30237	-5.4881	-5.50305	-5.47351	-5.28076	-4.85181	-3.987	-2.508	-1.67157	-0.428223	31.1	109.576	109.012	266.565	588.745	1097.51	1690.67	2239.85	2675.84	2971.25	3118.8	3124.1	30.9	87.7192
28.6	266.113	264.955	412.384	553.19	660.73	735.684	788.657	828.824	863.828	895.092	919.008	28.4	0.531479	0.250389	4.58479	14.0652	33.5233	70.8758	138.193	242.053	384.734	545.577	704.144	28.2	-5.13654	-5.29846	-5.47247	-5.50305	-5.46375	-5.26514	-4.83228	-3.96356	-2.47791	-1.61298	-0.311035	31.2	109.574	108.992	266.565	588.747	1097.52	1690.67	2239.88	2675.84	2971.21	3118.81	3124.08	31	87.7168
28.7	266.142	264.986	412.423	553.21	660.759	735.723	788.676	828.845	863.838	895.082	919.017	28.5	0.541245	0.254295	4.58869	14.075	33.5272	70.8992	138.212	242.082	384.787	545.666	704.271	28.3	-5.12677	-5.2926	-5.46857	-5.49329	-5.45398	-5.25146	-4.8186	-3.94403	-2.45917	-1.5661	-0.184082	31.3	109.576	108.99	266.553	588.745	1097.54	1690.68	2239.9	2675.84	2971.2	3118.83	3124.08	31.1	87.6978
28.8	266.181	265.016	412.464	553.251	660.791	735.744	788.7	828.853	863.86	895.086	919.007	28.6	0.55101	0.273827	4.59846	14.0847	33.5507	70.9148	138.232	242.114	384.814	545.741	704.394	28.4	-5.117	-5.28284	-5.46271	-5.48859	-5.45007	-5.2417	-4.80298	-3.91278	-2.43768	-1.51727	-0.0668945	31.4	109.574	109	266.563	588.737	1097.53	1690.67	2239.89	2675.83	2971.19	3118.84	3124.04	31.2	87.6958
28.9	266.222	265.056	412.503	553.29	660.83	735.793	788.719	828.875	863.877	895.094	919.006	28.7	0.560776	0.283592	4.61408	14.0847	33.5663	70.9246	138.257	242.133	384.853	545.823	704.527	28.5	-5.10608	-5.26331	-5.44904	-5.48352	-5.44421	-5.22491	-4.78345	-3.89325	-2.41815	-1.46063	0.0522461	31.5	109.582	108.992	266.554	588.733	1097.51	1690.67	2239.88	2675.8	2971.17	3118.82	3124.02	31.3	87.688
29	266.261	265.09	412.552	553.331	660.869	735.832	788.739	828.892	863.879	895.094	919.004	28.8	0.57132	0.293358	4.61799	14.0992	33.5761	70.941	138.271	242.153	384.883	545.877	704.652	28.6	-5.09552	-5.25354	-5.44318	-5.47375	-5.42157	-5.22021	-4.76782	-3.88153	-2.3869	-1.43134	0.17334	31.6	109.585	109	266.561	588.728	1097.51	1690.66	2239.88	2675.78	2971.14	3118.8	3123.99	31.4	87.6997
29.1	266.298	265.137	412.583	553.36	660.91	735.854	788.76	828.914	863.877	895.1	918.996	28.9	0.58226	0.299217	4.62775	14.1062	33.5858	70.9578	138.29	242.162	384.912	545.957	704.771	28.7	-5.08575	-5.24963	-5.43341	-5.47375	-5.41687	-5.21045	-4.76196	-3.86316	-2.36737	-1.35516	0.29248	31.7	109.585	109	266.553	588.708	1097.5	1690.66	2239.86	2675.76	2971.1	3118.77	3123.94	31.5	87.7153
29.2	266.331	265.168	412.624	553.399	660.96	735.904	788.792	828.924	863.887	895.092	918.998	29	0.592026	0.312889	4.63361	14.116	33.6054	70.9676	138.308	242.192	384.953	546.022	704.902	28.8	-5.07599	-5.23401	-5.41974	-5.46399	-5.41101	-5.19482	-4.74829	-3.85419	-2.33221	-1.29187	0.403809	31.8	109.583	109.01	266.561	588.696	1097.48	1690.64	2239.81	2675.73	2971.08	3118.74	3123.9	31.6	87.7056
29.3	266.37	265.205	412.661	553.43	661.009	735.941	788.819	828.933	863.899	895.092	918.996	29.1	0.601791	0.323433	4.63361	14.1199	33.6112	70.9813	138.321	242.215	384.992	546.097	705.021	28.9	-5.06622	-5.22308	-5.41388	-5.45422	-5.40125	-5.19092	-4.74829	-3.82684	-2.31268	-1.21649	0.512024	31.9	109.593	109	266.553	588.669	1097.45	1690.63	2239.77	2675.72	2971.04	3118.7	3123.81	31.7	87.7075
29.4	266.41	265.228	412.691	553.472	661.041	735.973	788.84	828.955	863.908	895.092	918.988	29.2	0.611557	0.330467	4.64806	14.1355	33.6151	70.9871	138.337	242.221	385.033	546.149	705.152	29	-5.05646	-5.21838	-5.40411	-5.45422	-5.38757	-5.18506	-4.73151	-3.80341	-2.28845	-1.16766	0.612793	32	109.585	108.998	266.543	588.669	1097.42	1690.62	2239.69	2675.69	2971	3118.66	3123.74	31.8	87.7075
29.5	266.462	265.277	412.724	553.513	661.089	736.004	788.868	828.965	863.918	895.092	918.984	29.3	0.621323	0.348045	4.66877	14.1492	33.6374	71.0008	138.347	242.242	385.078	546.202	705.282	29.1	-5.05255	-5.20667	-5.38849	-5.44446	-5.38171	-5.16357	-4.72681	-3.79364	-2.26776	-1.14227	0.706543	32.1	109.583	108.99	266.534	588.642	1097.41	1690.58	2239.64	2675.64	2970.95	3118.58	3123.67	31.9	87.7056
29.6	266.492	265.306	412.765	553.552	661.129	736.053	788.887	828.986	863.918	895.092	918.976	29.4	0.636948	0.359764	4.67463	14.1551	33.6444	71.0106	138.361	242.272	385.119	546.246	705.411	29.2	-5.04669	-5.18909	-5.38849	-5.42767	-5.37195	-5.15967	-4.71704	-3.78387	-2.23846	-1.10126	0.802246	32.2	109.576	108.988	266.524	588.647	1097.39	1690.55	2239.59	2675.6	2970.91	3118.53	3123.57	32	87.7075
29.7	266.542	265.346	412.814	553.595	661.181	736.082	788.911	829.006	863.928	895.084	918.974	29.5	0.640854	0.36367	4.67463	14.1648	33.6483	71.0262	138.368	242.283	385.144	546.317	705.536	29.3	-5.03693	-5.18323	-5.3717	-5.42297	-5.36218	-5.14404	-4.71118	-3.76239	-2.19745	-1.06219	0.882324	32.3	109.566	108.98	266.522	588.64	1097.36	1690.49	2239.51	2675.56	2970.85	3118.46	3123.5	32.1	87.7056
29.8	266.581	265.387	412.843	553.641	661.23	736.104	788.94	829.025	863.928	895.082	918.967	29.6	0.65062	0.36953	4.67854	14.1687	33.6679	71.0398	138.368	242.303	385.172	546.368	705.661	29.4	-5.026	-5.1676	-5.36115	-5.41321	-5.35242	-5.12451	-4.69165	-3.75262	-2.17792	-1.05243	0.946777	32.4	109.564	108.979	266.514	588.628	1097.35	1690.45	2239.46	2675.53	2970.82	3118.36	3123.37	32.2	87.6958
29.9	266.63	265.416	412.874	553.684	661.261	736.145	788.967	829.035	863.939	895.082	918.957	29.7	0.651398	0.373436	4.69807	14.1844	33.6737	71.0594	138.382	242.313	385.182	546.407	705.781	29.5	-5.01544	-5.16174	-5.34747	-5.40735	-5.33289	-5.11084	-4.67798	-3.74286	-2.16815	-1.01727	1.03351	32.5	109.556	108.971	266.512	588.626	1097.31	1690.38	2239.35	2675.46	2970.75	3118.28	3123.23	32.3	87.688
30	266.661	265.467	412.925	553.731	661.31	736.184	788.979	829.062	863.947	895.082	918.954	29.8	0.662338	0.392967	4.70783	14.1883	33.6776	71.0652	138.402	242.336	385.223	546.434	705.869	29.6	-5.00568	-5.15198	-5.33771	-5.39172	-5.32196	-5.09521	-4.67212	-3.71552	-2.14667	-1.00281	1.09521	32.6	109.554	108.969	266.504	588.608	1097.25	1690.32	2239.26	2675.41	2970.7	3118.18	3123.1	32.4	87.686
30.1	266.701	265.508	412.974	553.77	661.349	736.225	789.008	829.074	863.949	895.082	918.945	29.9	0.672104	0.412498	4.72736	14.1941	33.6874	71.0809	138.407	242.367	385.252	546.466	705.942	29.7	-4.99591	-5.13245	-5.33185	-5.3761	-5.3114	-5.08545	-4.66821	-3.69598	-2.12714	-0.982117	1.15186	32.7	109.546	108.969	266.493	588.587	1097.2	1690.25	2239.18	2675.34	2970.64	3118.09	3122.95	32.5	87.6782
30.2	266.752	265.549	413.003	553.804	661.38	736.254	789.018	829.084	863.967	895.09	918.935	30	0.68187	0.418358	4.73713	14.2097	33.7069	71.0906	138.421	242.382	385.264	546.496	706.027	29.8	-4.98615	-5.12854	-5.32208	-5.36243	-5.30164	-5.06476	-4.66821	-3.68347	-2.12714	-0.95282	1.18701	32.8	109.544	108.961	266.474	588.575	1097.18	1690.18	2239.06	2675.27	2970.56	3117.98	3122.78	32.6	87.6763
30.3	266.792	265.596	413.054	553.85	661.419	736.291	789.04	829.093	863.967	895.082	918.924	30.1	0.691635	0.422264	4.75275	14.2254	33.7167	71.1109	138.439	242.385	385.264	546.496	706.091	29.9	-4.97638	-5.12268	-5.30255	-5.36243	-5.29187	-5.06006	-4.66235	-3.66864	-2.11853	-0.943054	1.2124	32.9	109.544	108.959	266.461	588.556	1097.12	1690.11	2238.97	2675.2	2970.5	3117.87	3122.68	32.7	87.6685
30.4	266.841	265.627	413.101	553.884	661.457	736.324	789.067	829.113	863.971	895.072	918.908	30.2	0.701401	0.43203	4.76643	14.2293	33.7265	71.1277	138.439	242.401	385.283	546.496	706.138	30	-4.96661	-5.11292	-5.29279	-5.35657	-5.2821	-5.0542	-4.64282	-3.65302	-2.09784	-0.941101	1.22412	33	109.544	108.971	266.461	588.546	1097.09	1690.03	2238.85	2675.13	2970.42	3117.77	3122.52	32.8	87.6685
30.5	266.868	265.666	413.134	553.93	661.49	736.361	789.077	829.115	863.988	895.074	918.904	30.3	0.711166	0.442574	4.77697	14.2488	33.737	71.1316	138.443	242.403	385.305	546.496	706.171	30.1	-4.95685	-5.10199	-5.28302	-5.35266	-5.27234	-5.03467	-4.63892	-3.65302	-2.08221	-0.937195	1.23663	33.1	109.535	108.959	266.452	588.528	1097.03	1689.95	2238.77	2675.07	2970.33	3117.62	3122.37	32.9	87.6782
30.6	266.904	265.687	413.173	553.973	661.519	736.383	789.101	829.127	863.988	895.082	918.894	30.4	0.720932	0.453514	4.784	14.2683	33.7479	71.1512	138.462	242.403	385.323	546.502	706.181	30.2	-4.94006	-5.09143	-5.26935	-5.3468	-5.25281	-5.0249	-4.62329	-3.65302	-2.07831	-0.941101	1.23584	33.2	109.523	108.951	266.444	588.517	1096.98	1689.86	2238.7	2675.02	2970.25	3117.52	3122.22	33	87.6758
30.7	266.951	265.736	413.214	554.011	661.55	736.422	789.13	829.146	863.998	895.082	918.886	30.5	0.725616	0.46328	4.78791	14.2742	33.7675	71.1609	138.468	242.412	385.322	546.487	706.188	30.3	-4.93536	-5.08167	-5.26349	-5.33313	-5.24304	-5.00537	-4.61938	-3.64325	-2.06854	-0.952026	1.21631	33.3	109.525	108.949	266.452	588.487	1096.94	1689.77	2238.63	2674.94	2970.16	3117.41	3121.95	33.1	87.6665
30.8	266.99	265.777	413.245	554.042	661.591	736.451	789.141	829.164	864.008	895.08	918.886	30.6	0.742416	0.478905	4.80354	14.2887	33.7772	71.1805	138.482	242.422	385.326	546.498	706.187	30.4	-4.91583	-5.07776	-5.2428	-5.32727	-5.23914	-4.99561	-4.60962	-3.64325	-2.06268	-0.956726	1.18115	33.4	109.523	108.939	266.432	588.466	1096.88	1689.7	2238.56	2674.88	2970.09	3117.28	3121.73	33.2	87.6646
30.9	267.031	265.814	413.282	554.083	661.63	736.461	789.18	829.173	864.01	895.063	918.886	30.7	0.752182	0.482811	4.80744	14.3055	33.787	71.1902	138.487	242.422	385.332	546.491	706.167	30.5	-4.92169	-5.06213	-5.2381	-5.32336	-5.22235	-4.97998	-4.60376	-3.64325	-2.05682	-0.95282	1.16241	33.5	109.513	108.941	266.452	588.431	1096.81	1689.62	2238.52	2674.83	2970.03	3117.16	3121.56	33.3	87.6665
31	267.07	265.836	413.316	554.122	661.669	736.483	789.208	829.185	864.008	895.063	918.877	30.8	0.758041	0.48867	4.82893	14.3094	33.7968	71.2059	138.497	242.426	385.332	546.506	706.134	30.6	-4.90021	-5.05823	-5.23224	-5.30774	-5.21765	-4.97412	-4.58813	-3.63739	-2.05682	-0.95282	1.15576	33.6	109.503	108.939	266.452	588.427	1096.77	1689.56	2238.45	2674.8	2969.96	3117.04	3121.34	33.4	87.6665
31.1	267.122	265.875	413.355	554.171	661.708	736.514	789.229	829.203	864.008	895.063	918.885	30.9	0.765854	0.504295	4.84846	14.325	33.8163	71.2098	138.511	242.448	385.338	546.487	706.102	30.7	-4.88654	-5.05237	-5.21857	-5.29797	-5.21179	-4.97021	-4.58813	-3.61591	-2.05682	-0.958679	1.146	33.7	109.496	108.93	266.481	588.435	1096.72	1689.53	2238.41	2674.76	2969.93	3116.91	3121.14	33.5	87.6567
31.2	267.163	265.906	413.404	554.193	661.74	736.555	789.251	829.203	864.02	895.062	918.875	31	0.781479	0.514061	4.85822	14.3347	33.8358	71.2254	138.527	242.453	385.334	546.493	706.078	30.8	-4.87677	-5.03284	-5.21271	-5.27844	-5.20203	-4.95459	-4.57135	-3.612	-2.04706	-0.950867	1.14209	33.8	109.486	108.922	266.514	588.427	1096.67	1689.48	2238.45	2674.73	2969.86	3116.82	3120.99	33.6	87.6548
31.3	267.208	265.947	413.435	554.231	661.779	736.584	789.278	829.215	864.028	895.061	918.867	31.1	0.791245	0.523827	4.87385	14.3387	33.8417	71.2391	138.536	242.453	385.334	546.496	706.046	30.9	-4.867	-5.02307	-5.20294	-5.26477	-5.1825	-4.93506	-4.56665	-3.61316	-2.04822	-0.950867	1.12256	33.9	109.494	108.908	266.526	588.429	1096.63	1689.48	2238.52	2674.76	2969.82	3116.81	3120.8	33.7	87.6548
31.4	267.234	265.976	413.472	554.264	661.808	736.611	789.299	829.222	864.028	895.063	918.865	31.2	0.80101	0.529686	4.88752	14.3601	33.8464	71.2488	138.551	242.455	385.334	546.496	706.042	31	-4.86584	-5.01917	-5.19318	-5.24799	-5.17273	-4.92139	-4.55103	-3.60809	-2.03925	-0.950867	1.11554	34	109.494	108.9	266.583	588.458	1096.62	1689.47	2238.62	2674.78	2969.82	3116.74	3120.38	33.8	87.647
31.5	267.279	266.019	413.493	554.311	661.841	736.633	789.321	829.236	864.028	895.053	918.853	31.3	0.811554	0.533592	4.89729	14.3699	33.8632	71.2645	138.558	242.471	385.334	546.496	706.021	31.1	-4.84552	-5.01331	-5.17365	-5.24329	-5.16882	-4.92139	-4.54126	-3.60419	-2.03925	-0.942261	1.10107	34.1	109.544	108.883	266.608	588.468	1096.65	1689.52	2238.68	2674.81	2969.87	3116.75	3120.17	33.9	87.6567
31.6	267.302	266.068	413.544	554.35	661.876	736.664	789.348	829.252	864.029	895.053	918.844	31.4	0.822495	0.549217	4.91759	14.3855	33.8671	71.2762	138.573	242.471	385.333	546.498	706.018	31.2	-4.83966	-5.0094	-5.16974	-5.22571	-5.16296	-4.91437	-4.53735	-3.60419	-2.02167	-0.933289	1.1167	34.2	109.587	108.893	266.646	588.479	1096.67	1689.51	2238.84	2674.89	2969.97	3116.72	3120.25	34	87.688
31.7	267.33	266.096	413.584	554.393	661.9	736.693	789.368	829.256	864.039	895.053	918.838	31.5	0.836166	0.553902	4.92463	14.3894	33.8769	71.2809	138.583	242.487	385.332	546.496	705.99	31.3	-4.82208	-4.99261	-5.16388	-5.2218	-5.14343	-4.89404	-4.52759	-3.59833	-2.008	-0.92157	1.10693	34.3	109.619	108.904	266.704	588.493	1096.68	1689.56	2238.99	2674.95	2970.16	3116.79	3120.38	34.1	87.7056
31.8	267.372	266.127	413.622	554.423	661.931	736.721	789.38	829.265	864.039	895.053	918.836	31.6	0.847885	0.564842	4.9383	14.4051	33.8964	71.3016	138.599	242.502	385.332	546.496	705.997	31.4	-4.81036	-4.98206	-5.1424	-5.21204	-5.13953	-4.88428	-4.52173	-3.5827	-2.008	-0.92157	1.12256	34.4	109.667	108.941	266.747	588.541	1096.67	1689.64	2239.16	2675.05	2970.29	3116.95	3120.53	34.2	87.7329
31.9	267.402	266.156	413.646	554.452	661.96	736.742	789.399	829.285	864.039	895.043	918.816	31.7	0.855698	0.580467	4.94807	14.409	33.9062	71.3211	138.609	242.506	385.346	546.506	706.007	31.5	-4.80255	-4.97815	-5.13147	-5.20618	-5.12781	-4.86475	-4.51782	-3.57684	-1.99823	-0.911804	1.13702	34.5	109.697	108.983	266.792	588.562	1096.69	1689.71	2239.3	2675.17	2970.51	3117.1	3120.7	34.3	87.7661
32	267.431	266.187	413.685	554.471	662.001	736.784	789.428	829.297	864.047	895.043	918.806	31.8	0.867416	0.58828	4.9676	14.4246	33.912	71.3309	138.622	242.518	385.354	546.516	706.042	31.6	-4.79083	-4.95667	-5.12677	-5.18665	-5.12	-4.86084	-4.5022	-3.5788	-1.99237	-0.911804	1.15576	34.6	109.712	109.025	266.853	588.595	1096.69	1689.81	2239.42	2675.28	2970.71	3117.28	3120.93	34.4	87.8145
32.1	267.46	266.224	413.714	554.503	662.041	736.803	789.44	829.314	864.039	895.045	918.795	31.9	0.875229	0.603905	4.97736	14.4383	33.9159	71.3367	138.628	242.526	385.373	546.526	706.067	31.7	-4.776	-4.94299	-5.11115	-5.17688	-5.10321	-4.85498	-4.48267	-3.57684	-1.98651	-0.892273	1.18701	34.7	109.722	109.064	266.872	588.64	1096.73	1689.9	2239.53	2675.39	2970.88	3117.43	3121.13	34.5	87.8286
32.2	267.492	266.246	413.765	554.53	662.068	736.824	789.46	829.316	864.049	895.043	918.785	32	0.901398	0.609764	4.99299	14.4441	33.9374	71.3406	138.632	242.537	385.373	546.557	706.097	31.8	-4.76544	-4.92932	-5.10138	-5.16321	-5.09265	-4.84521	-4.47876	-3.56708	-1.97675	-0.870789	1.22217	34.8	109.787	109.077	266.892	588.685	1096.81	1689.98	2239.65	2675.44	2971.06	3117.59	3121.3	34.6	87.8325
32.3	267.521	266.275	413.802	554.563	662.099	736.852	789.479	829.334	864.049	895.043	918.765	32.1	0.912338	0.623436	4.99689	14.4586	33.9433	71.3602	138.652	242.533	385.387	546.577	706.148	31.9	-4.75568	-4.92346	-5.09161	-5.14758	-5.08289	-4.83545	-4.47876	-3.56317	-1.97791	-0.851257	1.27686	34.9	109.826	109.104	266.92	588.724	1096.88	1690.07	2239.79	2675.61	2971.21	3117.74	3121.51	34.7	87.8555
32.4	267.55	266.299	413.823	554.581	662.119	736.875	789.489	829.347	864.057	895.041	918.757	32.2	0.922104	0.633202	5.00666	14.4656	33.9511	71.3699	138.657	242.547	385.404	546.598	706.201	32	-4.73615	-4.90393	-5.07208	-5.14368	-5.05554	-4.83154	-4.4729	-3.55731	-1.96893	-0.825867	1.29718	35	109.88	109.164	266.972	588.804	1096.96	1690.15	2239.93	2675.78	2971.39	3117.92	3121.77	34.8	87.895
32.5	267.57	266.328	413.855	554.602	662.15	736.904	789.51	829.355	864.07	895.053	918.744	32.3	0.93187	0.642967	5.02814	14.4793	33.9628	71.3856	138.667	242.563	385.404	546.631	706.288	32.1	-4.72638	-4.90393	-5.06818	-5.13782	-5.04187	-4.81592	-4.45337	-3.54169	-1.96307	-0.801636	1.36279	35.1	109.871	109.198	267.008	588.843	1097.03	1690.31	2240.05	2675.94	2971.53	3118.13	3122.08	34.9	87.9204
32.6	267.603	266.367	413.894	554.639	662.171	736.932	789.528	829.373	864.069	895.043	918.726	32.4	0.941635	0.658592	5.034	14.4851	33.9772	71.3895	138.671	242.576	385.413	546.646	706.348	32.2	-4.71661	-4.89026	-5.06232	-5.12415	-5.03796	-4.80499	-4.44946	-3.53583	-1.94159	-0.777039	1.40576	35.2	109.91	109.229	267.054	588.948	1097.08	1690.39	2240.15	2676.09	2971.68	3118.37	3122.33	35	87.9395
32.7	267.63	266.398	413.931	554.661	662.201	736.963	789.551	829.375	864.07	895.043	918.724	32.5	0.951401	0.663277	5.03791	14.489	33.9882	71.4	138.681	242.582	385.422	546.68	706.411	32.3	-4.70685	-4.88324	-5.04279	-5.10852	-5.0321	-4.80029	-4.44244	-3.53192	-1.92206	-0.741882	1.46631	35.3	109.943	109.256	267.093	589.001	1097.18	1690.54	2240.27	2676.21	2971.79	3118.54	3122.54	35.1	87.9712
32.8	267.661	266.428	413.943	554.692	662.22	736.992	789.571	829.383	864.078	895.035	918.717	32.6	0.961166	0.680077	5.05354	14.5086	33.9979	71.407	138.696	242.588	385.426	546.715	706.476	32.4	-4.68732	-4.87854	-5.02325	-5.10461	-5.01257	-4.78467	-4.43774	-3.52606	-1.90839	-0.70282	1.51709	35.4	109.965	109.305	267.122	589.033	1097.27	1690.65	2240.4	2676.34	2971.91	3118.7	3122.77	35.2	88.0005
32.9	267.691	266.447	413.982	554.714	662.248	737.014	789.59	829.384	864.078	895.043	918.717	32.7	0.980698	0.683983	5.05822	14.5183	34.0214	71.4207	138.701	242.593	385.447	546.746	706.548	32.5	-4.67639	-4.86292	-5.00958	-5.08783	-5.00165	-4.78076	-4.42798	-3.52332	-1.89276	-0.681335	1.57257	35.5	109.994	109.355	267.144	589.099	1097.35	1690.76	2240.53	2676.47	2972.03	3118.91	3122.95	35.3	88.0273
33	267.71	266.486	414.004	554.741	662.271	737.043	789.61	829.404	864.07	895.033	918.704	32.8	0.991241	0.693748	5.07893	14.5281	34.037	71.4266	138.708	242.602	385.457	546.756	706.609	32.6	-4.66583	-4.85315	-5.00372	-5.08313	-4.98132	-4.7749	-4.42798	-3.52411	-1.87909	-0.661804	1.63623	35.6	110.016	109.377	267.2	589.175	1097.42	1690.85	2240.63	2676.59	2972.14	3119.09	3123.1	35.4	88.0396
33.1	267.742	266.517	414.034	554.774	662.291	737.072	789.628	829.416	864.078	895.024	918.685	32.9	1.00218	0.71328	5.08479	14.5457	34.0429	71.4305	138.708	242.606	385.473	546.776	706.67	32.7	-4.66193	-4.84338	-4.99005	-5.0675	-4.97156	-4.75342	-4.4104	-3.50848	-1.86151	-0.626648	1.7124	35.7	110.055	109.416	267.216	589.239	1097.51	1690.95	2240.76	2676.7	2972.23	3119.16	3123.23	35.5	88.0586
33.2	267.771	266.547	414.064	554.813	662.32	737.092	789.639	829.424	864.078	895.026	918.685	33	1.00804	0.732811	5.09846	14.5496	34.0565	71.4402	138.708	242.612	385.477	546.811	706.747	32.8	-4.65607	-4.83362	-4.98303	-5.0636	-4.96179	-4.74951	-4.40649	-3.50458	-1.84784	-0.591492	1.77686	35.8	110.076	109.467	267.271	589.302	1097.58	1691.05	2240.91	2676.79	2972.33	3119.24	3123.36	35.6	88.0879
33.3	267.798	266.576	414.095	554.843	662.349	737.123	789.659	829.425	864.08	895.026	918.666	33.1	1.01195	0.742577	5.10822	14.5594	34.0663	71.4461	138.722	242.625	385.482	546.846	706.812	32.9	-4.63654	-4.81213	-4.96271	-5.04602	-4.95789	-4.74365	-4.39087	-3.49677	-1.82831	-0.57196	1.84326	35.9	110.115	109.512	267.305	589.343	1097.64	1691.12	2241.06	2676.89	2972.41	3119.3	3123.48	35.7	88.1177
33.4	267.82	266.598	414.124	554.884	662.379	737.135	789.678	829.443	864.09	895.023	918.658	33.2	1.02171	0.752342	5.11408	14.5699	34.0769	71.45	138.728	242.631	385.496	546.868	706.876	33	-4.62677	-4.80237	-4.9588	-5.03625	-4.94226	-4.73975	-4.3811	-3.48309	-1.81073	-0.550476	1.91357	36	110.164	109.583	267.343	589.427	1097.69	1691.22	2241.16	2677.01	2972.49	3119.39	3123.6	35.8	88.1387
33.5	267.841	266.617	414.152	554.911	662.402	737.162	789.69	829.445	864.1	895.022	918.658	33.3	1.03148	0.762108	5.11799	14.5867	34.0976	71.4559	138.732	242.647	385.514	546.887	706.941	33.1	-4.617	-4.7926	-4.95294	-5.01672	-4.9325	-4.72412	-4.37134	-3.47723	-1.80682	-0.51532	1.97687	36.1	110.211	109.617	267.372	589.468	1097.74	1691.32	2241.26	2677.12	2972.54	3119.45	3123.68	35.9	88.1704
33.6	267.881	266.637	414.165	554.923	662.431	737.174	789.708	829.447	864.102	895.012	918.646	33.4	1.05101	0.771873	5.12385	14.5906	34.1073	71.4695	138.741	242.653	385.514	546.911	707.001	33.2	-4.60724	-4.77307	-4.93146	-5.00696	-4.92273	-4.71436	-4.36157	-3.47333	-1.78729	-0.474304	2.04248	36.2	110.248	109.649	267.415	589.529	1097.8	1691.45	2241.39	2677.19	2972.63	3119.51	3123.75	36	88.2129
33.7	267.913	266.666	414.202	554.952	662.46	737.203	789.727	829.466	864.112	895.004	918.627	33.5	1.06078	0.794136	5.13752	14.6101	34.1171	71.4793	138.751	242.666	385.527	546.942	707.057	33.3	-4.60333	-4.76215	-4.92755	-4.99329	-4.91296	-4.69482	-4.3479	-3.4577	-1.77167	-0.452026	2.0874	36.3	110.277	109.674	267.461	589.591	1097.87	1691.55	2241.52	2677.27	2972.7	3119.57	3123.82	36.1	88.252
33.8	267.949	266.678	414.214	554.982	662.488	737.232	789.749	829.476	864.112	895.012	918.627	33.6	1.06664	0.80117	5.15705	14.6199	34.1229	71.4891	138.771	242.682	385.543	546.966	707.12	33.4	-4.58771	-4.74768	-4.92169	-4.97766	-4.89227	-4.6839	-4.34204	-3.4538	-1.75018	-0.433289	2.1167	36.4	110.309	109.682	267.476	589.653	1097.9	1691.65	2241.65	2677.36	2972.77	3119.63	3123.9	36.2	88.2544
33.9	267.972	266.707	414.243	555.013	662.5	737.242	789.77	829.494	864.129	895.004	918.615	33.7	1.07054	0.805077	5.16682	14.6394	34.1269	71.4996	138.777	242.682	385.553	546.987	707.187	33.5	-4.57794	-4.74182	-4.91779	-4.95813	-4.88171	-4.6792	-4.33228	-3.45184	-1.73651	-0.411804	2.16357	36.5	110.316	109.709	267.524	589.718	1097.96	1691.74	2241.78	2677.43	2972.82	3119.74	3123.97	36.3	88.2734
34	267.992	266.715	414.263	555.034	662.519	737.264	789.799	829.496	864.129	895.002	918.597	33.8	1.08031	0.824608	5.17268	14.6492	34.1464	71.5066	138.78	242.688	385.568	547.006	707.228	33.6	-4.56702	-4.73206	-4.90216	-4.93744	-4.87195	-4.67334	-4.3186	-3.43622	-1.72089	-0.386414	2.20264	36.6	110.355	109.749	267.594	589.759	1098.04	1691.84	2241.8	2677.48	2972.88	3119.82	3124.02	36.4	88.2852
34.1	268.019	266.736	414.292	555.054	662.548	737.291	789.811	829.515	864.127	894.994	918.595	33.9	1.09085	0.834373	5.17736	14.659	34.1562	71.5106	138.802	242.707	385.588	547.03	707.271	33.7	-4.5506	-4.71252	-4.88263	-4.93274	-4.85242	-4.65967	-4.30298	-3.42645	-1.70135	-0.362976	2.2464	36.7	110.379	109.764	267.608	589.793	1098.11	1691.96	2241.86	2677.54	2972.93	3119.9	3124.09	36.5	88.3071
34.2	268.031	266.756	414.314	555.083	662.56	737.303	789.829	829.515	864.127	894.992	918.588	34	1.1057	0.849998	5.19807	14.6746	34.1659	71.5164	138.808	242.717	385.604	547.047	707.322	33.8	-4.54279	-4.70862	-4.87286	-4.91711	-4.84851	-4.65381	-4.29907	-3.40692	-1.68182	-0.345398	2.28271	36.8	110.395	109.774	267.628	589.821	1098.15	1692.05	2241.91	2677.6	2973.02	3119.98	3124.13	36.6	88.3438
34.3	268.05	266.775	414.345	555.102	662.589	737.324	789.839	829.533	864.129	894.985	918.584	34.1	1.11742	0.853905	5.20393	14.6785	34.1765	71.5203	138.812	242.723	385.617	547.051	707.348	33.9	-4.53693	-4.70276	-4.85919	-4.90735	-4.83289	-4.63428	-4.29907	-3.40302	-1.66736	-0.331726	2.32178	36.9	110.425	109.784	267.657	589.884	1098.21	1692.13	2241.96	2677.68	2973.06	3120.06	3124.2	36.7	88.3477
34.4	268.068	266.787	414.372	555.134	662.609	737.354	789.858	829.535	864.139	894.985	918.566	34.2	1.13109	0.86367	5.20783	14.698	34.1874	71.5301	138.827	242.727	385.639	547.067	707.38	34	-4.5174	-4.68323	-4.84241	-4.88782	-4.82312	-4.63037	-4.29205	-3.39716	-1.64276	-0.316101	2.35693	37	110.428	109.801	267.677	589.962	1098.29	1692.24	2242.02	2677.73	2973.11	3120.15	3124.29	36.8	88.3774
34.5	268.091	266.808	414.384	555.153	662.626	737.371	789.87	829.554	864.149	894.985	918.556	34.3	1.14085	0.879295	5.22346	14.7137	34.2069	71.5359	138.837	242.732	385.648	547.071	707.392	34.1	-4.51349	-4.67932	-4.83185	-4.86633	-4.81921	-4.63037	-4.27173	-3.39246	-1.63885	-0.302429	2.38232	37.1	110.439	109.815	267.688	589.996	1098.37	1692.31	2242.07	2677.76	2973.14	3120.25	3124.33	36.9	88.3965
34.6	268.109	266.818	414.404	555.18	662.636	737.393	789.887	829.562	864.151	894.992	918.554	34.4	1.14671	0.892967	5.22736	14.7183	34.2069	71.5359	138.842	242.725	385.663	547.067	707.408	34.2	-4.50763	-4.67346	-4.81818	-4.8468	-4.80359	-4.61475	-4.26782	-3.37762	-1.63885	-0.29657	2.38702	37.2	110.475	109.825	267.706	590.025	1098.45	1692.38	2242.11	2677.82	2973.17	3120.17	3124.29	37	88.4238
34.7	268.128	266.828	414.415	555.192	662.65	737.41	789.901	829.566	864.158	894.975	918.547	34.5	1.16039	0.902733	5.23713	14.7254	34.2128	71.5496	138.853	242.731	385.666	547.061	707.402	34.3	-4.4881	-4.65393	-4.81232	-4.82727	-4.79382	-4.61084	-4.2522	-3.38348	-1.62128	-0.29657	2.41748	37.3	110.505	109.825	267.724	590.113	1098.52	1692.44	2242.17	2677.88	2973.19	3120.18	3124.3	37.1	88.418
34.8	268.131	266.846	414.445	555.231	662.671	737.432	789.928	829.576	864.158	894.983	918.546	34.6	1.17015	0.918358	5.25861	14.739	34.2265	71.5555	138.868	242.725	385.682	547.071	707.397	34.4	-4.47247	-4.65002	-4.79865	-4.8136	-4.77234	-4.59521	-4.24829	-3.36786	-1.61151	-0.284851	2.43701	37.4	110.48	109.848	267.72	590.179	1098.58	1692.5	2242.23	2677.94	2973.21	3120.15	3124.31	37.2	88.4575
34.9	268.152	266.857	414.454	555.251	662.701	737.453	789.938	829.593	864.158	894.973	918.527	34.7	1.17601	0.923042	5.26838	14.7449	34.2362	71.5594	138.862	242.737	385.682	547.071	707.404	34.5	-4.46661	-4.64301	-4.78302	-4.80774	-4.76843	-4.57568	-4.24829	-3.36786	-1.59784	-0.271179	2.45264	37.5	110.477	109.864	267.728	590.203	1098.64	1692.57	2242.28	2677.99	2973.24	3120.13	3124.31	37.3	88.4824
35	268.169	266.875	414.474	555.263	662.72	737.465	789.948	829.593	864.16	894.963	918.517	34.8	1.17992	0.943748	5.27424	14.7586	34.2421	71.5691	138.868	242.733	385.688	547.067	707.376	34.6	-4.46271	-4.62268	-4.77325	-4.78821	-4.75867	-4.56592	-4.24829	-3.36395	-1.59198	-0.26532	2.47217	37.6	110.48	109.858	267.737	590.25	1098.69	1692.64	2242.33	2678.04	2973.29	3120.14	3124.31	37.4	88.4648
35.1	268.181	266.887	414.482	555.292	662.738	737.482	789.96	829.595	864.158	894.961	918.517	34.9	1.19749	0.953514	5.28791	14.7683	34.246	71.5789	138.868	242.737	385.688	547.08	707.37	34.7	-4.46271	-4.61292	-4.75177	-4.77454	-4.75165	-4.55225	-4.23267	-3.35809	-1.58807	-0.280945	2.47803	37.7	110.525	109.872	267.737	590.273	1098.73	1692.69	2242.36	2678.1	2973.31	3120.14	3124.34	37.5	88.4805
35.2	268.201	266.904	414.493	555.294	662.748	737.494	789.977	829.603	864.168	894.951	918.508	35	1.19749	0.973045	5.29845	14.7859	34.2558	71.5848	138.868	242.737	385.693	547.067	707.361	34.8	-4.44592	-4.59338	-4.742	-4.74799	-4.74109	-4.55615	-4.22876	-3.34833	-1.58807	-0.29187	2.46436	37.8	110.539	109.881	267.767	590.339	1098.79	1692.72	2242.42	2678.13	2973.32	3120.14	3124.37	37.6	88.4868
35.3	268.22	266.906	414.504	555.311	662.759	737.521	789.989	829.605	864.158	894.934	918.488	35.1	1.20218	0.978905	5.30549	14.7996	34.2655	71.5887	138.872	242.733	385.688	547.046	707.328	34.9	-4.43536	-4.58948	-4.72833	-4.73157	-4.72156	-4.54248	-4.2229	-3.34442	-1.58807	-0.29657	2.45734	37.9	110.543	109.92	267.802	590.388	1098.85	1692.77	2242.45	2678.17	2973.31	3120.16	3124.36	37.7	88.5234
35.4	268.22	266.916	414.513	555.313	662.781	737.533	790.008	829.627	864.168	894.934	918.467	35.2	1.21312	0.982811	5.30549	14.8055	34.2714	71.5945	138.878	242.733	385.684	547.03	707.312	35	-4.42169	-4.5719	-4.72247	-4.72571	-4.71179	-4.53546	-4.20728	-3.35419	-1.58026	-0.292664	2.43311	38	110.543	109.926	267.835	590.416	1098.9	1692.85	2242.47	2678.19	2973.34	3120.17	3124.36	37.8	88.5293
35.5	268.232	266.938	414.523	555.333	662.798	737.551	790.01	829.636	864.16	894.942	918.447	35.3	1.21898	0.998436	5.30939	14.8094	34.2714	71.5895	138.882	242.727	385.684	546.996	707.268	35.1	-4.40607	-4.56799	-4.70178	-4.70227	-4.69812	-4.51904	-4.20728	-3.33661	-1.57635	-0.312195	2.41162	38.1	110.549	109.932	267.879	590.458	1098.94	1692.89	2242.5	2678.21	2973.35	3120.15	3124.37	37.9	88.5313
35.6	268.24	266.935	414.525	555.341	662.81	737.564	790.028	829.644	864.168	894.934	918.427	35.4	1.22289	1.00234	5.31525	14.825	34.2761	71.5965	138.898	242.723	385.674	546.955	707.23	35.2	-4.3963	-4.55237	-4.69708	-4.68665	-4.69812	-4.50342	-4.20728	-3.3327	-1.58728	-0.316101	2.41357	38.2	110.582	109.939	267.905	590.5	1098.93	1692.93	2242.57	2678.23	2973.37	3120.12	3124.4	38	88.5137
35.7	268.24	266.947	414.523	555.352	662.828	737.582	790.047	829.636	864.17	894.934	918.418	35.5	1.24242	1.01992	5.31916	14.825	34.287	71.6004	138.898	242.707	385.668	546.92	707.181	35.3	-4.3924	-4.5387	-4.68732	-4.66711	-4.69226	-4.49951	-4.19165	-3.32684	-1.58221	-0.316101	2.39209	38.3	110.607	109.969	267.935	590.56	1098.96	1693	2242.56	2678.23	2973.39	3120.13	3124.42	38.1	88.5293
35.8	268.242	266.949	414.515	555.36	662.83	737.592	790.057	829.644	864.178	894.922	918.406	35.6	1.24828	1.02383	5.33869	14.8387	34.2968	71.6063	138.888	242.698	385.664	546.879	707.12	35.4	-4.38263	-4.52307	-4.68146	-4.65344	-4.67273	-4.48389	-4.18774	-3.31708	-1.57831	-0.32196	2.38232	38.4	110.641	110	267.925	590.589	1098.99	1693.05	2242.54	2678.23	2973.4	3120.14	3124.42	38.2	88.584
35.9	268.259	266.959	414.525	555.362	662.849	737.604	790.067	829.646	864.168	894.914	918.386	35.7	1.25804	1.04336	5.34846	14.8445	34.3065	71.6102	138.892	242.707	385.654	546.836	707.072	35.5	-4.37677	-4.51331	-4.67755	-4.63782	-4.66882	-4.47021	-4.18188	-3.31708	-1.57245	-0.325867	2.35303	38.5	110.667	109.987	267.961	590.642	1099	1693.09	2242.52	2678.24	2973.39	3120.14	3124.4	38.3	88.6016
36	268.261	266.967	414.534	555.36	662.869	737.621	790.079	829.654	864.168	894.914	918.377	35.8	1.26195	1.04414	5.35432	14.8484	34.3124	71.616	138.898	242.694	385.656	546.801	707.001	35.6	-4.3631	-4.49261	-4.66193	-4.62415	-4.66296	-4.46436	-4.16821	-3.31317	-1.56854	-0.335632	2.3335	38.6	110.688	110	268.022	590.651	1099.02	1693.07	2242.54	2678.24	2973.35	3120.14	3124.33	38.4	88.606
36.1	268.269	266.969	414.542	555.37	662.871	737.633	790.098	829.654	864.168	894.905	918.359	35.9	1.26781	1.06094	5.35822	14.864	34.3124	71.6102	138.902	242.688	385.643	546.76	706.931	35.7	-4.3631	-4.48792	-4.65216	-4.60852	-4.64929	-4.46045	-4.16235	-3.30731	-1.56268	-0.341492	2.30304	38.7	110.699	110.006	268.063	590.645	1099.04	1693.09	2242.55	2678.25	2973.32	3120.11	3124.27	38.5	88.627
36.2	268.259	266.965	414.544	555.372	662.89	737.662	790.11	829.664	864.16	894.895	918.338	36	1.27757	1.06094	5.37775	14.864	34.3163	71.616	138.898	242.672	385.637	546.707	706.863	35.8	-4.35724	-4.47815	-4.63263	-4.5929	-4.64343	-4.44482	-4.15845	-3.31317	-1.56854	-0.355164	2.26709	38.8	110.701	110.002	268.102	590.647	1099.06	1693.15	2242.55	2678.25	2973.29	3120.06	3124.2	38.6	88.6543
36.3	268.261	266.967	414.544	555.37	662.908	737.682	790.12	829.675	864.168	894.883	918.318	36.1	1.28148	1.06484	5.39338	14.8687	34.3261	71.6199	138.902	242.657	385.623	546.661	706.792	35.9	-4.34357	-4.47229	-4.62872	-4.5929	-4.63251	-4.44092	-4.15845	-3.30731	-1.57831	-0.366882	2.23193	38.9	110.738	110.024	268.124	590.673	1099.1	1693.18	2242.53	2678.27	2973.28	3120.03	3124.15	38.7	88.6621
36.4	268.259	266.974	414.552	555.362	662.91	737.694	790.13	829.683	864.158	894.864	918.287	36.2	1.28734	1.07461	5.39729	14.8758	34.3319	71.6258	138.886	242.642	385.617	546.631	706.714	36	-4.33771	-4.45276	-4.6131	-4.57727	-4.61804	-4.44092	-4.15845	-3.31433	-1.58807	-0.386414	2.18311	39	110.757	110.041	268.134	590.72	1099.14	1693.23	2242.46	2678.25	2973.26	3119.98	3124.05	38.8	88.6426
36.5	268.259	266.974	414.554	555.37	662.927	737.713	790.139	829.685	864.158	894.846	918.26	36.3	1.29124	1.08047	5.40314	14.8855	34.3358	71.6258	138.876	242.625	385.592	546.561	706.65	36.1	-4.3338	-4.44885	-4.60333	-4.57336	-4.61218	-4.42529	-4.14868	-3.30731	-1.6076	-0.396179	2.13232	39.1	110.803	110.051	268.175	590.732	1099.16	1693.25	2242.61	2678.27	2973.25	3119.94	3123.9	38.9	88.6548
36.6	268.247	266.974	414.562	555.37	662.939	737.723	790.159	829.693	864.156	894.834	918.24	36.4	1.30687	1.09414	5.40314	14.8992	34.3515	71.6199	138.876	242.606	385.572	546.5	706.56	36.2	-4.3338	-4.43323	-4.59943	-4.5675	-4.60242	-4.42139	-4.14166	-3.30731	-1.62128	-0.42157	2.09912	39.2	110.82	110.059	268.342	590.732	1099.19	1693.29	2242.68	2678.27	2973.22	3119.91	3123.66	39	88.6797
36.7	268.25	266.976	414.552	555.363	662.949	737.732	790.166	829.695	864.158	894.823	918.217	36.5	1.30687	1.1	5.40705	14.8953	34.3554	71.6258	138.866	242.596	385.543	546.448	706.46	36.3	-4.31818	-4.42932	-4.59357	-4.5636	-4.59851	-4.42529	-4.1272	-3.30731	-1.62714	-0.450867	2.05225	39.3	110.791	110.028	268.323	590.769	1099.21	1693.32	2242.69	2678.26	2973.2	3119.83	3123.68	39.1	88.7109
36.8	268.259	266.984	414.544	555.372	662.958	737.742	790.167	829.705	864.16	894.805	918.189	36.6	1.32054	1.11367	5.41291	14.9012	34.3659	71.6199	138.871	242.571	385.523	546.358	706.365	36.4	-4.31427	-4.41174	-4.5799	-4.55383	-4.59265	-4.40576	-4.1272	-3.31317	-1.63806	-0.476257	1.98975	39.4	110.857	110.084	268.306	590.89	1099.29	1693.43	2242.8	2678.25	2973.2	3119.95	3123.89	39.2	88.7012
36.9	268.259	266.974	414.542	555.372	662.968	737.752	790.179	829.713	864.158	894.783	918.15	36.7	1.33617	1.1293	5.41759	14.8992	34.3729	71.6297	138.868	242.545	385.488	546.301	706.271	36.5	-4.30255	-4.40784	-4.57013	-4.53705	-4.58875	-4.40186	-4.1272	-3.30731	-1.65253	-0.495789	1.92334	39.5	110.894	110.18	268.265	590.933	1099.39	1693.52	2242.72	2678.29	2973.22	3119.99	3124.01	39.3	88.6738
37	268.271	266.965	414.545	555.374	662.968	737.762	790.21	829.713	864.156	894.776	918.117	36.8	1.33617	1.13906	5.43439	14.9051	34.3866	71.6356	138.859	242.512	385.453	546.241	706.165	36.6	-4.30255	-4.40784	-4.56427	-4.52258	-4.57898	-4.38507	-4.1272	-3.30341	-1.64862	-0.521179	1.86865	39.6	110.809	110.26	268.679	590.949	1099.41	1693.54	2246.11	2678.23	2973.25	3120.03	3123.97	39.4	88.7075
37.1	268.271	266.976	414.542	555.382	662.97	737.771	790.229	829.716	864.139	894.764	918.099	36.9	1.34593	1.13906	5.43439	14.9187	34.4081	71.6402	138.839	242.487	385.423	546.178	706.072	36.7	-4.29553	-4.39807	-4.56036	-4.52258	-4.57898	-4.38037	-4.1272	-3.30731	-1.65839	-0.554382	1.81982	39.7	110.814	110.157	293.987	590.912	1099.29	1693.59	2273.11	2678.22	2973.33	3120.06	3123.8	39.5	88.7344
37.2	268.259	266.973	414.542	555.37	662.978	737.783	790.229	829.726	864.141	894.735	918.058	37	1.35062	1.15273	5.43439	14.9246	34.414	71.6375	138.829	242.465	385.387	546.112	705.976	36.8	-4.28107	-4.39221	-4.54163	-4.50696	-4.56921	-4.37061	-4.1272	-3.29755	-1.66229	-0.581726	1.78271	39.8	110.833	110.249	378.924	590.917	1100.54	1702	2289.4	2678.06	2968.84	3119.6	3106.33	39.6	88.6973
37.3	268.259	266.967	414.532	555.374	662.988	737.793	790.239	829.724	864.149	894.721	918.027	37.1	1.36742	1.15859	5.43439	14.9363	34.4179	71.6375	138.829	242.442	385.352	546.047	705.876	36.9	-4.2713	-4.37854	-4.52716	-4.49329	-4.56921	-4.37061	-4.12445	-3.30341	-1.65839	-0.605164	1.72998	39.9	118.66	110.117	447.768	599.63	1133.74	1748.72	2259.98	2677.14	2914.93	3116.99	2828.35	39.7	88.6001
37.4	268.259	266.965	414.532	555.372	662.988	737.803	790.249	829.726	864.139	894.703	917.986	37.2	1.36742	1.15859	5.43439	14.9461	34.4237	71.6375	138.82	242.403	385.313	545.981	705.802	37	-4.2713	-4.37854	-4.5174	-4.49915	-4.5575	-4.35889	-4.12915	-3.31317	-1.67401	-0.631714	1.6792	40	185.25	113.002	479.88	663.108	1199.97	1784.8	2195.05	2653.41	2801.91	3024.44	2283.9	39.8	93.3926
37.5	268.249	266.967	414.523	555.374	662.99	737.814	790.258	829.736	864.131	894.696	917.949	37.3	1.36742	1.16836	5.44416	14.95	34.4237	71.6277	138.803	242.377	385.266	545.908	705.685	37.1	-4.26154	-4.36877	-4.5174	-4.48743	-4.55164	-4.34912	-4.11237	-3.31708	-1.69745	-0.667664	1.61279	40.1	272.323	162.43	425.434	737.64	1209.21	1776.17	2043.12	2587.99	2666.92	2773.13	1805.42	39.9	133.252
37.6	268.24	266.974	414.513	555.382	663.007	737.832	790.256	829.744	864.129	894.692	917.908	37.4	1.36742	1.17226	5.44416	14.9558	34.4237	71.6277	138.786	242.366	385.213	545.83	705.566	37.2	-4.26154	-4.35315	-4.50763	-4.4718	-4.53796	-4.33936	-4.10767	-3.32684	-1.70135	-0.693054	1.56006	40.2	323.33	253.353	285.924	772.949	1229.65	1718.84	1931.5	2495.8	2529.81	2510.51	1456.9	40	202.939
37.7	268.242	266.967	414.493	555.362	663.007	737.842	790.256	829.746	864.117	894.674	917.877	37.5	1.36742	1.17422	5.44807	14.9695	34.4237	71.6277	138.791	242.342	385.158	545.766	705.472	37.3	-4.25177	-4.34534	-4.50763	-4.46594	-4.53796	-4.33936	-4.10767	-3.3327	-1.71698	-0.726257	1.49249	40.3	331.128	312.238	227.521	763.538	1135.72	1562.4	1863.07	2368.05	2461.65	2287.7	1625.93	40.1	256.631
37.8	268.242	266.974	414.486	555.362	663.017	737.842	790.268	829.746	864.117	894.655	917.838	37.6	1.37914	1.18398	5.46369	14.9754	34.4237	71.6277	138.779	242.307	385.094	545.69	705.376	37.4	-4.25177	-4.33362	-4.50763	-4.45227	-4.53796	-4.32959	-4.10767	-3.33661	-1.71698	-0.761414	1.42725	40.4	196.464	338.64	211.777	619.374	1001.65	1463.35	1796.84	2281.17	2477.85	2223.89	2186.52	40.2	285.333
37.9	268.249	266.974	414.484	555.343	663.017	737.852	790.266	829.765	864.108	894.645	917.799	37.7	1.3889	1.18984	5.45393	14.9851	34.4237	71.6277	138.769	242.287	385.057	545.633	705.262	37.5	-4.242	-4.32971	-4.49786	-4.4425	-4.52234	-4.32959	-4.10767	-3.33661	-1.73065	-0.802429	1.35107	40.5	107.932	240.884	202.765	524.066	937.448	1406.81	1726.84	2225.44	2470.95	2423.52	2583.42	40.3	253.456
38	268.23	266.965	414.472	555.341	663.019	737.861	790.268	829.765	864.096	894.623	917.769	37.8	1.3889	1.20351	5.4676	14.9851	34.4276	71.618	138.759	242.252	385.023	545.545	705.124	37.6	-4.242	-4.31409	-4.492	-4.43274	-4.51843	-4.31982	-4.10767	-3.3327	-1.74744	-0.825867	1.27881	40.6	85.8188	124.942	194.648	490.441	901.275	1355.84	1657.68	2156.19	2409.94	2590.53	2724.49	40.4	109.35
38.1	268.22	266.955	414.464	555.343	663.027	737.852	790.266	829.761	864.078	894.614	917.738	37.9	1.3889	1.21914	5.48322	14.989	34.4335	71.618	138.728	242.217	384.975	545.459	705.001	37.7	-4.22638	-4.30042	-4.47833	-4.41711	-4.51843	-4.31396	-4.0979	-3.33661	-1.76776	-0.857117	1.18896	40.7	80.2998	88.0332	187.246	470.925	868.307	1305.13	1591.34	2072.89	2317.38	2621.36	2696.15	40.5	56.894
38.2	268.22	266.933	414.452	555.341	663.037	737.861	790.27	829.748	864.07	894.594	917.699	38	1.40257	1.21328	5.49494	15.0105	34.4335	71.6219	138.718	242.186	384.928	545.379	704.855	37.8	-4.21661	-4.30432	-4.47833	-4.42297	-4.50867	-4.31006	-4.10492	-3.33661	-1.77753	-0.886414	1.11279	40.8	76.9653	80.542	179.64	453.26	836.13	1255.21	1528.58	1986.2	2217.3	2555.28	2593.31	40.6	52.0811
38.3	268.21	266.916	414.443	555.331	663.048	737.863	790.286	829.767	864.059	894.574	917.668	38.1	1.41234	1.21914	5.50861	15.0281	34.4335	71.616	138.698	242.147	384.874	545.311	704.695	37.9	-4.20294	-4.29065	-4.47247	-4.41711	-4.50867	-4.31006	-4.10962	-3.32684	-1.80878	-0.927429	0.997559	40.9	74.3345	77.1826	172.229	436.029	804.646	1207.32	1468.37	1902.97	2120.14	2450.08	2473.11	40.7	52.5874
38.4	268.199	266.926	414.425	555.321	663.048	737.902	790.297	829.767	864.051	894.553	917.638	38.2	1.4182	1.21914	5.50861	15.0652	34.4374	71.6063	138.674	242.117	384.822	545.241	704.55	38	-4.20294	-4.29065	-4.46857	-4.41321	-4.51257	-4.30029	-4.11938	-3.32684	-1.83417	-0.976257	0.907715	41	71.5649	74.2773	164.769	419.441	774.41	1161.15	1410.99	1823.92	2028.27	2338.41	2356.89	40.8	53.4976
38.5	268.189	266.906	414.415	555.313	663.05	737.932	790.317	829.775	864.049	894.533	917.609	38.3	1.4182	1.21914	5.52424	15.1043	34.453	71.5867	138.636	242.069	384.762	545.17	704.384	38.1	-4.20294	-4.29065	-4.4588	-4.40344	-4.50867	-4.30029	-4.11548	-3.35809	-1.86737	-1.00555	0.808105	41.1	68.647	71.6123	157.425	403.152	745.115	1116.78	1356.05	1749.28	1941.82	2231.93	2247.42	40.9	54.0874
38.6	268.201	266.896	414.423	555.329	663.068	737.939	790.358	829.777	864.057	894.502	917.56	38.4	1.42796	1.2289	5.52424	15.1414	34.453	71.5672	138.616	242.041	384.703	545.11	704.224	38.2	-4.20294	-4.29065	-4.45294	-4.39368	-4.50867	-4.30029	-4.11938	-3.36981	-1.90057	-1.04657	0.708496	41.2	65.7095	68.7256	150.503	387.217	716.748	1074.16	1303.67	1678.55	1860.61	2132.86	2145.83	41	53.6948
38.7	268.197	266.896	414.411	555.292	663.105	737.973	790.376	829.787	864.067	894.487	917.568	38.5	1.4182	1.21914	5.534	15.2058	34.453	71.5574	138.603	242.037	384.619	545.039	704.044	38.3	-4.20294	-4.29065	-4.44318	-4.39758	-4.51843	-4.30029	-4.11548	-3.36591	-1.92792	-1.09149	0.599121	41.3	63.0034	65.9229	143.505	371.58	689.09	1033.42	1253.76	1611.67	1784.92	2039.78	2051.46	41.1	52.8726
38.8	268.189	266.887	414.382	555.321	663.14	738.004	790.397	829.824	864.09	894.475	917.558	38.6	1.43773	1.22382	5.56721	15.2918	34.453	71.5477	138.577	242.018	384.553	544.965	703.915	38.4	-4.20294	-4.28363	-4.43927	-4.4093	-4.51843	-4.31006	-4.11353	-3.36591	-1.97089	-1.13641	0.497559	41.4	59.9673	63.0439	136.642	356.406	662.503	993.865	1206.18	1547.98	1712.57	1952.63	1963.49	41.2	51.5669
38.9	268.187	266.896	414.394	555.35	663.177	738.053	790.436	829.843	864.135	894.494	917.549	38.7	1.43773	1.23086	5.61408	15.366	34.4569	71.5477	138.544	242.014	384.518	544.901	703.785	38.5	-4.21271	-4.2887	-4.43927	-4.40735	-4.51257	-4.3042	-4.11548	-3.362	-1.97791	-1.19305	0.397949	41.5	56.9878	60.1743	129.93	341.73	636.516	956.405	1160.52	1487.09	1644.33	1870.97	1880.77	41.3	50.1538
39	268.189	266.914	414.411	555.399	663.216	738.111	790.458	829.863	864.145	894.531	917.519	38.8	1.44749	1.22109	5.659	15.4519	34.4726	71.5613	138.552	242.037	384.484	544.877	703.656	38.6	-4.19708	-4.2887	-4.44904	-4.41321	-4.51843	-4.31006	-4.11938	-3.32684	-1.9494	-1.24969	0.29834	41.6	54.0781	57.3032	123.793	327.228	611.833	920.002	1116.57	1429.22	1579.6	1793.74	1803.27	41.4	48.3345
39.1	268.22	266.948	414.431	555.43	663.277	738.172	790.518	829.892	864.138	894.563	917.558	38.9	1.44164	1.19961	5.71369	15.5555	34.4628	71.5965	138.573	242.098	384.457	544.815	703.566	38.7	-4.21857	-4.27893	-4.45294	-4.41321	-4.52429	-4.30029	-4.11938	-3.29559	-1.93768	-1.2868	0.224121	41.7	51.1245	54.3872	117.838	313.722	587.757	885.029	1074.32	1373.83	1517.56	1720.85	1729.76	41.5	46.4844
39.2	268.269	267.015	414.472	555.479	663.343	738.242	790.589	829.929	864.166	894.6	917.588	39	1.44359	1.22109	5.79377	15.6746	34.4628	71.6258	138.587	242.203	384.423	544.741	703.495	38.8	-4.21271	-4.25745	-4.41974	-4.4093	-4.51257	-4.28662	-4.11938	-3.25378	-1.89276	-1.20673	0.108887	41.8	48.5254	51.5176	112.026	300.146	564.923	851.361	1033.73	1321.38	1459.01	1652.12	1660.24	41.6	44.6177
39.3	268.306	267.062	414.501	555.53	663.375	738.313	790.641	829.941	864.215	894.648	917.654	39.1	1.47874	1.26992	5.91291	15.7695	34.4726	71.6824	138.577	242.301	384.373	544.77	703.378	38.9	-4.21857	-4.25745	-4.39435	-4.36243	-4.47937	-4.28076	-4.09399	-3.2038	-1.8537	-1.02118	0.128418	41.9	45.9858	48.5664	106.407	287.575	542.65	818.813	994.657	1270.99	1402.67	1587.21	1594.12	41.7	42.6973
39.4	268.365	267.103	414.542	555.589	663.447	738.402	790.692	830.004	864.252	894.684	917.685	39.2	1.52367	1.33047	6.00275	15.8621	34.4765	71.7176	138.628	242.451	384.313	545.047	703.195	39	-4.20294	-4.22815	-4.36896	-4.32922	-4.42859	-4.21436	-4.05884	-3.14325	-1.80878	-0.722351	0.397949	42	43.3828	45.9595	101.131	275.089	521.171	787.598	957.118	1223.19	1348.81	1525.19	1531.11	41.8	40.8052
39.5	268.437	267.152	414.613	555.671	663.523	738.474	790.751	830.078	864.299	894.728	917.744	39.3	1.57835	1.3961	6.11018	15.9414	34.5116	71.7801	138.683	242.598	384.406	545.457	703.404	39.1	-4.15216	-4.19415	-4.31818	-4.27258	-4.35828	-4.16943	-4.00415	-3.0788	-1.74744	-0.54657	0.813965	42.1	40.8784	43.397	96.0181	263.239	500.212	757.509	921.278	1177.17	1297.35	1466.03	1471.62	41.9	38.9297
39.6	268.505	267.223	414.691	555.751	663.599	738.527	790.793	830.118	864.354	894.768	917.806	39.4	1.6389	1.46406	6.20002	16.0281	34.5175	71.8465	138.737	242.725	384.539	545.784	703.785	39.2	-4.09161	-4.14301	-4.27911	-4.20813	-4.33093	-4.11084	-3.91821	-3.01434	-1.65448	-0.393433	1.18701	42.2	38.6362	40.9883	91.313	251.63	480.173	728.449	886.606	1132.67	1248.62	1409.21	1414.54	42	37.0024
39.7	268.583	267.299	414.771	555.854	663.662	738.633	790.837	830.158	864.404	894.826	917.877	39.5	1.72874	1.56094	6.30939	16.1094	34.5663	71.9676	138.874	242.855	384.814	545.959	704.449	39.3	-4.03418	-4.08752	-4.2088	-4.14368	-4.26062	-4.03076	-3.82837	-2.92566	-1.56464	-0.325867	1.51709	42.3	36.3101	38.5566	86.7329	240.667	460.876	700.482	853.358	1090.16	1201.42	1355.42	1360.54	42.1	35.2349
39.8	268.652	267.375	414.841	555.925	663.741	738.703	790.883	830.204	864.433	894.879	917.937	39.6	1.82953	1.66172	6.41096	16.1551	34.6229	72.1063	139.007	242.983	385.042	546.1	705.244	39.4	-3.97443	-4.05157	-4.14435	-4.05383	-4.19421	-3.93115	-3.71704	-2.81317	-1.48456	-0.223511	1.51709	42.4	34.2695	36.3735	82.1118	229.975	442.128	673.721	821.297	1049.36	1156.45	1303.58	1308.71	42.2	33.4321
39.9	268.714	267.46	414.931	555.998	663.81	738.759	790.938	830.22	864.477	894.904	917.976	39.7	1.9182	1.7543	6.52151	16.2363	34.6913	72.2371	139.167	243.121	385.199	546.238	705.195	39.5	-3.88849	-3.9762	-4.07404	-3.98663	-4.10748	-3.82959	-3.6225	-2.72137	-1.35876	-0.13446	1.60693	42.5	32.271	34.1699	77.9224	219.828	424.115	647.775	790.296	1010.08	1113.32	1254.29	1259	42.3	31.7109
40	268.792	267.537	415.026	556.063	663.89	738.816	790.981	830.281	864.529	894.943	918.019	39.8	1.99242	1.86562	6.62189	16.3242	34.7812	72.366	139.318	243.24	385.289	546.409	705.427	39.6	-3.82404	-3.91565	-3.99396	-3.93079	-4.05359	-3.72021	-3.53735	-2.65027	-1.25018	-0.0485229	1.75146	42.6	30.2651	32.3008	73.9165	209.829	407.052	622.803	760.407	972.265	1071.68	1206.88	1211.6	42.4	30.1001
40.1	268.87	267.619	415.136	556.153	663.978	738.865	791.049	830.347	864.551	894.975	918.079	39.9	2.09984	1.96523	6.67385	16.3699	34.8437	72.4969	139.432	243.34	385.352	546.555	705.587	39.7	-3.74121	-3.82581	-3.90411	-3.86945	-3.98523	-3.65497	-3.48267	-2.57098	-1.17987	-0.0125732	1.86749	42.7	28.2886	30.5044	70.0435	200.378	390.605	598.563	731.669	936.28	1031.78	1161.68	1166.03	42.5	28.4868
40.2	268.96	267.678	415.222	556.231	664.068	738.951	791.096	830.4	864.578	895.021	918.126	40	2.20453	2.0668	6.74104	16.2109	34.9354	72.6211	139.556	243.453	385.484	546.669	705.693	39.8	-3.67169	-3.74573	-3.81738	-3.82727	-3.91217	-3.56201	-3.3764	-2.50378	-1.09509	0.0577393	1.99365	42.8	26.7476	28.7031	66.4126	191.274	374.552	575.359	703.958	901.254	993.413	1118.19	1122.06	42.6	27.0532
40.3	269.052	267.728	415.306	556.311	664.148	739.021	791.143	830.478	864.612	895.023	918.144	40.1	2.28539	2.17617	6.79885	15.3848	34.9999	72.7488	139.661	243.555	385.594	546.748	705.868	39.9	-3.59552	-3.67346	-3.74591	-3.79718	-3.86218	-3.49365	-3.3147	-2.4538	-1.03339	0.0987549	2.07257	42.9	25.2964	26.875	62.9736	182.458	359.054	553.111	677.419	867.485	956.172	1076.68	1080.57	42.7	25.606
40.4	269.116	267.805	415.401	556.401	664.226	739.123	791.196	830.515	864.64	895.053	918.174	40.2	2.3889	2.28867	6.85822	16.1844	35.1202	72.8406	139.766	243.675	385.734	546.867	706.04	40	-3.54785	-3.61603	-3.72949	-3.77258	-3.82233	-3.45966	-3.24554	-2.36511	-0.96228	0.174133	2.18195	43	23.7852	25.334	59.7446	174.187	344.154	531.432	651.56	835.144	920.856	1036.57	1040.04	42.8	24.2368
40.5	269.159	267.871	415.484	556.489	664.306	739.142	791.233	830.552	864.68	895.07	918.177	40.3	2.43109	2.31289	6.91018	16.5504	35.2558	72.9668	139.874	243.811	385.841	547	706.192	40.1	-3.47638	-3.59338	-3.66583	-3.72296	-3.79773	-3.40692	-3.22681	-2.31122	-0.896667	0.212036	2.30811	43.1	22.271	23.8228	56.5317	166.179	329.832	510.482	626.78	803.886	886.543	997.744	1001.25	42.9	22.9355
40.6	269.292	267.931	415.581	556.579	664.372	739.176	791.297	830.623	864.746	895.112	918.21	40.4	2.51195	2.39414	6.67971	17.2234	35.3808	73.0723	139.987	243.833	385.959	547.084	706.311	40.2	-3.46387	-3.54181	-3.62402	-3.70343	-3.76373	-3.36395	-3.17133	-2.23621	-0.878296	0.258911	2.40851	43.2	20.939	22.3418	53.5688	158.487	315.953	490.521	602.909	774.036	853.677	960.687	963.886	43	21.7407
40.7	269.388	267.962	415.681	556.651	664.423	739.129	791.426	830.72	864.722	895.182	918.205	40.5	2.54828	2.46328	5.94534	11.8074	35.4972	73.127	140.087	243.924	386.087	546.998	706.466	40.3	-3.43146	-3.49182	-3.60138	-3.71985	-3.73834	-3.36865	-3.1311	-2.18622	-0.826355	0.256958	2.56281	43.3	19.4546	20.9102	50.7251	151.091	302.425	471.182	579.866	744.995	821.974	925.06	928.054	43.1	20.5142
40.8	269.515	268.123	415.778	556.7	664.379	738.696	791.085	830.835	864.558	895.149	918.319	40.6	2.63499	2.50352	6.76955	-1.12697	35.6269	73.034	140.131	243.986	386.191	546.996	706.667	40.4	-3.40918	-3.46368	-3.5752	-3.78937	-3.745	-3.32098	-3.14398	-2.15808	-0.841187	0.231567	2.68585	43.4	18.4272	19.6738	48.0845	143.919	289.781	452.602	557.888	716.987	791.589	890.579	893.601	43.2	19.397
40.9	269.201	268.039	415.8	556.884	664.09	741.126	792.05	830.453	864.264	895.273	917.89	40.7	2.6225	2.51015	7.0383	-0.671112	35.7569	73.0664	140.202	243.592	386.282	546.902	706.792	40.5	-3.43146	-3.5094	-3.60449	-3.69366	-3.75983	-3.31006	-3.15454	-2.15302	-0.872437	0.16748	2.146	43.5	17.3472	18.4414	45.4829	137.128	277.546	434.621	536.419	690.087	762.038	857.429	860.241	43.3	18.3657
41	270.189	268.956	415.834	556.766	665.88	742.729	794.558	831.654	865.988	894.845	923.272	40.8	2.33812	2.12852	7.65197	8.16444	35.8339	72.9266	140.264	242.928	386.391	546.347	706.878	40.6	-3.5166	-3.57697	-3.70215	-3.65344	-3.77545	-3.41083	-3.52875	-2.10809	-0.683777	0.102661	1.92413	43.6	16.2969	17.4043	43.0635	130.657	265.695	417.201	515.618	664.073	733.536	825.521	828.22	43.4	17.4067
41.1	272.059	270.746	415.765	557.257	667.294	739.366	794.611	835.938	875.849	896.54	958.211	40.9	1.85101	1.76133	4.05236	9.22537	35.7589	72.1465	140.316	243.854	386.458	546.062	706.917	40.7	-3.45996	-3.66095	-3.61426	-3.43744	-3.66724	-3.32019	-3.00531	-1.87567	-0.714233	0.455383	2.01398	43.7	15.2261	16.3306	40.6724	124.538	254.134	400.602	495.548	639.308	705.888	794.858	797.358	43.5	16.4355
41.2	269.918	268.43	416.277	559.536	664.09	731.672	795.61	835.552	878.599	913.589	1057.59	41	2.64203	2.5211	-4.81522	7.67811	35.7726	72.677	140.041	244.282	385.716	547.037	704.971	40.8	-3.3252	-3.57111	-3.55292	-3.51086	-3.52899	-3.37256	-2.88892	-2.12213	-0.61853	0.624146	2.14716	43.8	14.2769	15.2578	38.5942	118.745	243.474	384.379	476.089	615.063	679.565	765.298	767.437	43.6	15.4946
41.3	268.23	266.681	418.403	557.323	657.188	703.493	774.021	846.699	910.193	924.35	1142.44	41.1	3.09906	2.95625	-3.16795	6.6078	35.7089	73.2879	139.436	244.722	385.408	547.851	705.379	40.9	-2.91742	-3.35394	-3.42639	-9.47375	-4.42236	-3.19678	-2.84436	-5.25342	-16.9904	-33.2064	-1.61145	43.9	13.3062	14.3301	36.5728	113.021	232.945	368.773	457.737	591.595	654.099	736.94	738.884	43.7	14.6353
41.4	262.008	260.389	416.448	554.691	635.801	669.509	733.252	819.606	862.59	999.349	976.349	41.2	3.73226	3.55781	3.98088	6.27693	35.1554	73.743	140.167	189.125	386.292	537.281	706.688	41	-5.3924	-2.94769	-7.4967	-17.1409	-14.5137	-6.80774	-3.48425	-54.7487	-130.162	-248.644	-201.43	44	12.4155	13.3613	34.5962	107.538	222.888	353.998	439.968	569.265	629.366	709.21	710.937	43.8	13.7446
41.5	253.671	252.016	414.277	541.901	608.957	638.327	693.276	765.828	788.555	936.433	827.03	41.3	0.996323	0.123825	3.76057	6.11014	35.1417	72.4242	140.673	79.0429	386.804	256	707.347	41.1	-7.78265	-6.11328	-12.9689	-11.298	-19.3899	-26.4698	-24.6417	-111.246	-211.931	-408.293	-664.45	44.1	11.6265	12.4922	32.6235	102.269	213.003	339.65	422.646	547.647	605.792	682.579	684.493	43.9	12.9653
41.6	244.812	243.221	405.236	522.347	583.051	610.307	659.226	718.589	733.252	826.311	748.613	41.4	-2.99235	-4.01015	2.63205	5.82732	35.8401	44.0746	141.284	66.9612	382.254	-61.0809	556.976	41.2	-4.60175	-8.21759	-7.67676	-3.7644	-11.3727	-33.0862	-56.3077	-82.9929	-135.206	-267.588	-704.214	44.2	10.8062	11.7109	30.7427	97.3291	203.654	325.65	405.948	526.626	583.007	657.199	658.538	44	12.2251
41.7	236.589	234.876	391.801	501.736	559.284	585.084	629.154	680.398	691.345	753.794	700.41	41.5	-1.51305	-1.8418	1.57658	5.45037	36.2233	21.4918	118.971	121.945	234.006	0.151512	-149.576	41.3	-1.79669	-4.51685	-2.25726	-2.5343	-4.14893	-17.4691	-46.0272	-25.5057	-33.6556	-68.9649	-316.92	44.3	10.0854	10.9902	29.3638	92.6479	194.644	312.242	389.888	506.415	560.921	632.251	633.625	44.1	11.606
41.8	228.438	226.89	377.639	482.447	537.769	562.093	602.252	647.499	656.223	705.983	662.307	41.6	2.11156	1.98008	1.62619	5.28787	36.3667	29.4645	59.6367	141.416	57.9875	231.387	-406.541	41.4	-2.54315	-1.65118	-2.117	-3.0144	-3.00122	-4.93115	-16.6417	-3.91632	-3.02246	-4.91492	-48.3677	44.4	9.47803	10.2793	27.7817	88.2979	186.117	299.502	374.521	486.995	539.606	608.451	610.034	44.2	10.979
41.9	220.801	219.278	364.159	464.628	517.624	540.745	577.581	618.109	625.419	667.753	629.231	41.7	1.29749	1.25625	1.81955	4.99373	22.9972	42.327	45.8445	133.581	80.8039	304.591	-24.2842	41.5	-2.8963	-2.28674	-2.85956	-3.24487	-3.47351	-2.88464	-4.0108	-2.46045	-1.54041	-0.367676	1.94873	44.5	8.87646	9.60156	26.3643	84.0771	177.998	287.002	359.548	468.446	519.088	585.729	586.964	44.3	10.3462
42	213.338	212.024	351.481	447.775	498.961	520.995	555.078	591.802	597.81	635.02	599.622	41.8	0.0412445	0.108589	1.7094	4.78631	9.70537	41.591	71.2012	123.292	191.911	291.314	333.072	41.6	-2.88733	-2.70941	-3.0307	-2.99603	-3.35205	-3.1366	-2.98578	-3.06158	-2.4408	-1.76221	1.04993	44.6	8.26514	8.95117	24.9106	79.8662	170.054	275.002	345.099	450.315	499.06	563.501	564.771	44.4	9.71729
42.1	206.517	205.155	339.272	432.139	481.434	502.52	534.065	567.617	572.429	605.657	572.624	41.9	-0.0986023	-0.319145	1.61369	4.49998	13.0163	38.1223	81.832	114.73	220.446	269.946	389.367	41.7	-2.91309	-2.71136	-2.93964	-2.94055	-3.00049	-3.21906	-3.45337	-2.9823	-3.01935	-2.61182	-1.11963	44.7	7.68555	8.30273	23.5923	75.7881	162.416	263.65	331.155	432.876	480.021	542.128	543.091	44.5	9.07861
42.2	199.685	198.255	327.842	417.378	465.001	485.111	514.511	545.216	549.178	579.012	548.361	42	-0.0923462	-0.180077	1.70979	4.20623	20.7534	35.0445	77.0863	107.183	207.435	251.497	365.285	41.8	-2.53223	-2.54767	-2.5744	-2.47607	-2.82819	-3.06165	-3.3194	-2.85535	-2.97675	-2.91608	-2.38409	44.8	7.12451	7.72266	22.2427	72.1689	155.095	252.592	317.917	415.897	461.599	521.44	522.546	44.6	8.4668
42.3	193.21	191.964	317.111	403.474	449.55	468.758	496.371	524.455	527.68	554.712	525.672	42.1	-0.0239868	-0.0109406	1.67854	3.87811	20.3479	32.8285	70.8527	100.285	191.917	234.95	338.683	41.9	-2.23694	-2.41602	-2.37445	-2.2085	-2.55981	-2.5542	-3.13074	-2.85535	-2.99316	-3.24854	-3.00793	44.9	6.54639	7.18408	20.9517	68.5283	147.984	241.922	305.001	399.819	443.659	501.451	502.665	44.7	7.92627
42.4	187.231	185.755	306.634	390.047	434.913	453.398	479.154	505.109	507.77	532.051	504.562	42.2	0.00101	0.123825	1.60159	3.5285	17.9589	30.8211	65.9101	93.8374	178.636	220.193	316.09	42	-2.07288	-2.10156	-2.13812	-1.97571	-2.36298	-2.38	-3.0553	-2.82019	-2.92169	-3.26025	-3.37585	45	6.01709	6.63867	19.6333	65.1377	141.375	231.701	292.646	384.06	426.429	482.239	483.476	44.8	7.50439
42.5	181.203	179.72	296.747	377.329	420.915	438.889	463.208	486.978	488.84	511.081	485.07	42.3	0.0869446	0.275391	1.52853	3.32069	16.4976	28.9457	61.6394	88.1104	166.701	206.204	295.792	42.1	-1.89825	-1.82349	-1.89435	-1.82025	-2.13135	-2.24835	-2.7616	-2.85107	-2.992	-3.46143	-3.77899	45.1	5.61475	6.16211	18.5532	61.8682	134.855	221.842	280.688	368.917	410.006	463.55	464.925	44.9	7.01416
42.6	175.571	174.118	287.434	365.307	407.872	425.019	447.75	470.046	471.388	491.637	466.571	42.4	0.142807	0.379684	1.40823	3.15936	15.564	26.984	57.6656	82.471	156.395	193.366	277.029	42.2	-1.68536	-1.6582	-1.742	-1.69482	-1.9364	-2.20929	-2.53894	-2.65106	-3.01855	-3.56885	-4.07825	45.2	5.23584	5.70117	17.772	58.8174	128.726	212.57	269.028	354.337	394.001	445.792	447.046	45	6.58643
42.7	170.141	168.765	278.143	353.932	395.053	411.708	433.248	453.919	454.65	473.385	449.382	42.5	0.259995	0.368752	1.36252	3.00896	14.7726	25.2535	53.9226	77.3265	146.437	181.333	259.684	42.3	-1.53693	-1.6297	-1.60645	-1.56866	-1.86139	-2.06671	-2.37408	-2.53778	-3.07245	-3.71143	-4.21613	45.3	4.896	5.35938	16.8247	55.9468	122.845	203.352	257.948	340.108	378.728	428.595	429.654	45.1	6.15479
42.8	164.77	163.475	269.606	342.867	383.19	399.071	419.338	438.774	439.087	456.105	433.269	42.6	0.361557	0.324997	1.26486	2.84022	13.9339	23.8629	50.5887	72.3843	137.277	170.286	243.733	42.4	-1.39667	-1.52539	-1.50214	-1.48584	-1.80591	-1.83154	-2.22174	-2.46667	-3.02167	-3.80713	-4.37823	45.4	4.57764	5.01172	15.895	53.126	117.195	194.609	247.468	326.776	363.929	411.984	412.847	45.2	5.71533
42.9	159.611	158.381	261.227	332.4	371.762	387.196	406.201	424.39	424.132	439.941	417.685	42.7	0.412727	0.338669	1.20744	2.71522	12.9772	22.5164	47.4726	67.7893	128.682	159.812	229.029	42.5	-1.30023	-1.44922	-1.35254	-1.45654	-1.68365	-1.66162	-2.18109	-2.40106	-2.95642	-3.86023	-4.56885	45.5	4.23779	4.66016	14.9438	50.6143	111.835	186.262	237.198	313.716	349.497	396.011	396.792	45.3	5.32666
43	154.561	153.518	253.305	322.422	360.762	375.716	393.814	410.766	410.06	424.597	402.867	42.8	0.365074	0.291794	1.15276	2.59803	12.2749	21.118	44.5625	63.5964	120.777	150.066	215.053	42.6	-1.21698	-1.32031	-1.23651	-1.37451	-1.57544	-1.58191	-2.13031	-2.33698	-2.90759	-3.89539	-4.7251	45.6	3.90771	4.29297	14.272	48.1865	106.695	178.172	227.468	301.226	335.6	380.612	381.271	45.4	5.00635
43.1	149.838	148.772	245.586	312.863	350.301	364.513	381.814	397.532	396.7	409.996	389.214	42.9	0.301399	0.246872	1.07463	2.38826	11.6308	19.7883	41.7816	59.4636	113.287	140.871	201.904	42.7	-1.18695	-1.19727	-1.19159	-1.28979	-1.47583	-1.54797	-2.1073	-2.29596	-2.88141	-3.8067	-4.88562	45.7	3.5957	3.99023	13.5649	45.7373	101.736	170.449	217.907	288.87	322.317	365.582	366.187	45.5	4.70557
43.2	145.434	144.319	238.262	303.644	340.323	353.919	370.357	385.19	383.855	396.287	375.995	43	0.271324	0.289841	1.0219	2.18123	10.9171	18.5824	39.1703	55.8151	106.025	132.18	189.499	42.8	-1.13226	-1.09961	-1.14203	-1.21826	-1.35278	-1.48816	-2.08148	-2.31744	-2.86774	-3.89148	-4.96063	45.8	3.30615	3.68164	12.8838	43.5674	97.0635	163.162	208.808	277.206	309.442	351.132	351.925	45.6	4.39648
43.3	141.074	139.848	231.156	294.922	330.658	344.003	359.427	373.301	371.628	383.281	363.419	43.1	0.257652	0.339844	0.956657	1.99061	10.2015	17.4426	36.6473	52.4546	99.6027	123.947	177.92	42.9	-1.05725	-0.999268	-1.08734	-1.146	-1.29541	-1.4425	-1.99866	-2.30457	-2.87555	-3.87	-5.07196	45.9	3.02295	3.35156	12.1724	41.4756	92.4956	155.93	200.099	266.095	297.149	337.394	338.076	45.7	4.06494
43.4	136.754	135.746	224.308	286.363	321.27	334.258	349.171	362.006	360.052	370.621	351.518	43.2	0.22171	0.341797	0.865646	1.8824	9.56748	16.3383	34.3812	49.1765	93.3871	116.474	167.163	43	-1.00726	-0.921143	-1.04828	-1.0769	-1.25635	-1.43152	-1.95764	-2.2569	-2.87164	-3.99615	-5.09265	46	2.74756	3.02197	11.5044	39.3877	88.3159	149.24	191.548	255.448	285.259	323.921	324.616	45.8	3.79736
43.5	132.602	131.701	217.768	278.103	312.408	324.985	338.911	350.967	348.931	358.662	340.241	43.3	0.210777	0.328125	0.788689	1.73866	8.97099	15.2961	32.1676	46.1991	87.5629	109.28	156.854	43.1	-0.94281	-0.866455	-1.00531	-1.00464	-1.22314	-1.42883	-1.91272	-2.19952	-2.90216	-4.14069	-5.14813	46.1	2.45654	2.76953	10.8423	37.3564	84.0957	142.51	183.298	244.886	273.819	310.994	311.619	45.9	3.54346
43.6	128.742	127.735	211.324	270.298	303.791	315.788	329.249	340.596	338.11	347.322	329.071	43.4	0.245934	0.301949	0.687912	1.63631	8.43193	14.2856	29.9976	43.1667	82.2113	102.665	147.277	43.2	-0.88031	-0.840271	-0.961548	-0.938232	-1.15674	-1.4093	-1.80139	-2.12018	-2.93024	-3.94733	-5.17859	46.2	2.16748	2.52148	10.2446	35.6377	80.3628	136.41	175.509	234.927	262.839	298.817	299.417	46	3.25635
43.7	124.949	123.803	205.264	262.658	295.34	307.157	320.011	330.524	327.862	336.347	318.626	43.5	0.226402	0.257813	0.612907	1.5406	7.99638	13.2953	28.0914	40.5878	77.2465	96.3425	138.141	43.3	-0.820923	-0.776611	-0.931091	-0.927673	-1.11768	-1.32141	-1.71936	-2.11945	-2.93732	-3.85748	-5.19421	46.3	1.95459	2.25	9.68408	33.9482	76.8726	130.43	168.149	225.116	252.046	286.822	287.158	46.1	2.98486
43.8	121.248	120.24	199.507	255.306	287.424	298.784	310.976	320.813	318.2	325.769	308.514	43.6	0.206085	0.214058	0.591423	1.41365	7.521	12.4652	26.5484	37.9862	72.3473	90.3328	129.814	43.4	-0.772095	-0.762146	-0.883423	-0.929626	-1.07275	-1.26672	-1.66394	-2.14679	-2.98615	-4.00165	-5.21179	46.4	1.76514	1.98047	9.25439	32.2686	72.9624	124.572	160.849	216.019	241.86	275.431	275.728	46.2	2.71729
43.9	117.58	116.67	193.685	248.203	279.629	290.798	302.319	311.531	308.577	315.794	298.826	43.7	0.184601	0.173042	0.572678	1.33943	7.05029	11.6313	24.9605	35.6065	67.7758	84.807	121.906	43.5	-0.720154	-0.732849	-0.862732	-0.889404	-1.01923	-1.22375	-1.63269	-2.14795	-3.0213	-4.01178	-5.3114	46.5	1.5874	1.76953	8.7876	30.7158	69.644	119.119	154.138	207.009	231.967	264.103	264.563	46.3	2.5376
44	114.226	113.121	188.201	241.452	272.228	283.034	293.861	302.69	299.464	306.131	289.61	43.8	0.165855	0.120308	0.515251	1.23475	6.57764	10.9613	23.4051	33.2206	63.6441	79.3953	114.324	43.6	-0.676392	-0.730896	-0.805298	-0.851501	-0.977051	-1.19366	-1.65143	-2.13116	-3.08185	-4.01105	-5.35559	46.6	1.39795	1.53125	8.36182	29.2881	66.3628	113.779	147.679	198.526	222.579	253.474	253.798	46.4	2.33643
44.1	110.955	109.74	182.853	234.759	265.185	275.481	285.88	294.102	290.655	296.89	280.645	43.9	0.151398	0.0703125	0.46447	1.17537	6.21045	10.318	21.9344	31.2323	59.8102	74.5546	107.314	43.7	-0.633423	-0.698486	-0.75647	-0.817139	-0.943054	-1.16907	-1.66119	-2.12335	-3.11621	-4.02472	-5.32507	46.7	1.19531	1.3418	7.92285	27.687	63.3335	108.689	141.261	190.198	213.427	243.251	243.498	46.5	2.13525
44.2	107.765	106.67	177.632	228.325	258.256	268.262	277.96	285.68	282.296	288.049	271.932	44	0.137726	0.0421829	0.435173	1.10115	5.80225	9.72305	20.4433	29.3124	55.9781	69.7988	100.729	43.8	-0.583435	-0.670349	-0.718201	-0.773376	-0.900879	-1.14288	-1.66315	-2.10187	-3.15216	-4.01569	-5.37317	46.8	1.02295	1.17188	7.52197	26.2783	60.3042	103.9	135.106	182.31	204.769	233.171	233.716	46.6	1.93555
44.3	104.617	103.545	172.918	222.218	251.223	261.01	270.497	277.861	274.09	279.47	263.903	44.1	0.146324	-0.0113297	0.392204	1.02303	5.42725	9.10899	19.1914	27.3995	52.4586	65.5105	94.5193	43.9	-0.56311	-0.646118	-0.68811	-0.749939	-0.868835	-1.11243	-1.64636	-2.07959	-3.0174	-4.02783	-5.41223	46.9	0.85498	0.970703	7.1001	25.3057	57.6362	99.2129	129.448	174.806	196.526	223.774	224.187	46.7	1.73682
44.4	101.498	100.522	167.867	216.291	244.701	254.297	263.308	270.123	266.266	271.174	255.936	44.2	0.12796	-0.0398483	0.353142	0.958572	5.15302	8.47696	17.9219	25.5643	49.032	61.464	88.4677	44	-0.533813	-0.650818	-0.649048	-0.710876	-0.839539	-1.08429	-1.64362	-2.07452	-3.00098	-4.02667	-5.46222	47	0.685059	0.832031	6.71338	24.0068	55.0542	94.9609	123.878	167.315	188.17	214.613	215.029	46.8	1.57471
44.5	98.6618	97.6581	163.222	210.622	238.422	247.621	256.231	262.773	258.802	263.1	248.186	44.3	0.110382	-0.0691452	0.33947	0.903885	4.90967	7.9	16.8152	24.0577	45.9469	57.3925	82.9482	44.1	-0.494751	-0.621521	-0.63147	-0.669861	-0.823914	-1.04211	-1.62213	-2.06982	-2.97443	-4.04346	-5.54504	47.1	0.534668	0.681641	6.33252	22.8057	52.5854	90.7305	118.438	160.388	180.39	205.884	206.062	46.9	1.42432
44.6	95.8138	94.8694	158.701	204.98	232.225	241.301	249.524	255.366	251.542	255.448	240.934	44.4	0.0888977	-0.0984421	0.316032	0.832794	4.61591	7.41837	15.7246	22.494	43.0328	53.839	77.6584	44.2	-0.463501	-0.611755	-0.606079	-0.623779	-0.794617	-1.01398	-1.60144	-2.05499	-2.95294	-4.07745	-5.57239	47.2	0.395996	0.53125	6.00439	21.6807	50.2241	86.7402	113.378	153.745	172.759	197.142	197.646	47	1.27783
44.7	93.1384	92.1682	154.298	199.575	226.223	235.086	242.917	248.432	244.401	247.909	233.819	44.5	0.100616	-0.119926	0.292595	0.759354	4.29443	6.98008	14.7109	21.0186	40.3445	50.4726	72.8701	44.3	-0.447876	-0.580505	-0.578735	-0.593689	-0.780945	-1.00226	-1.58112	-2.01904	-2.9502	-4.10596	-5.58527	47.3	0.265137	0.381348	5.71143	20.7061	47.8335	82.9199	108.407	147.099	165.778	189.304	189.388	47.1	1.13525
44.8	90.4802	89.4788	149.996	194.378	220.533	229.028	236.505	241.47	237.62	240.946	226.754	44.6	0.0830383	-0.151176	0.251579	0.689041	4.03388	6.53477	13.6824	19.5421	37.8395	47.171	68.247	44.4	-0.428345	-0.607849	-0.524048	-0.558533	-0.767273	-0.963989	-1.5733	-2.00342	-2.91309	-4.12744	-5.61926	47.4	0.144043	0.257813	5.40479	19.8389	45.5933	79.0703	103.921	140.978	158.8	181.412	181.528	47.2	0.95752
44.9	87.8392	86.8811	146.047	189.325	214.853	223.233	230.376	235.033	231.094	233.899	220.082	44.7	0.0830383	-0.17852	0.217598	0.63826	3.77216	6.13907	12.7422	18.3624	35.3492	44.0324	63.7892	44.5	-0.397095	-0.580505	-0.50061	-0.540955	-0.777039	-0.945618	-1.51862	-1.98389	-2.88654	-4.11456	-5.67316	47.5	0.0170898	0.128906	5.104	18.999	43.5542	75.6992	99.3291	134.976	152.179	173.753	173.968	47.3	0.807129
45	85.3337	84.4651	142.095	184.305	209.471	217.434	224.401	228.684	224.626	227.352	213.852	44.8	0.0810852	-0.177345	0.187126	0.60701	3.47919	5.69297	11.9414	17.2167	32.9871	41.2675	59.5224	44.6	-0.361145	-0.564087	-0.486938	-0.535095	-0.780945	-0.931946	-1.48816	-1.97687	-2.90137	-4.104	-5.66809	47.6	-0.133301	-0.0195313	4.81299	18.1865	41.6147	72.3691	94.9756	129.337	145.799	166.694	166.808	47.4	0.67627
45.1	82.8997	82.0901	138.213	179.462	204.133	211.943	218.642	222.609	218.387	220.89	207.574	44.9	0.0861664	-0.17852	0.163689	0.578888	3.21748	5.27891	11.2168	16.1085	30.8484	38.6085	55.7267	44.7	-0.322876	-0.521912	-0.465454	-0.499939	-0.76532	-0.920227	-1.45221	-1.96826	-2.91113	-4.11066	-5.67395	47.7	-0.262207	-0.138672	4.54346	17.3682	39.4956	69.1797	90.999	123.679	139.681	159.462	159.882	47.5	0.535645
45.2	80.6189	79.785	134.431	174.654	198.943	206.592	213.003	216.57	212.497	214.59	201.573	45	0.0674133	-0.182426	0.15197	0.501541	3.05341	4.93711	10.5574	15.0843	28.9801	36.1542	52.0615	44.8	-0.317017	-0.496521	-0.443176	-0.481567	-0.76532	-0.881165	-1.42096	-1.97528	-2.90137	-4.11377	-5.68958	47.8	-0.373535	-0.25	4.26416	16.5479	37.855	66.1426	86.9697	118.665	133.681	152.953	153.087	47.6	0.42627
45.3	78.3763	77.4709	130.707	170.097	194.154	201.362	207.396	210.881	206.555	208.497	195.742	45.1	0.061554	-0.182426	0.117989	0.458572	2.86982	4.68711	9.91209	14.0323	27.1668	33.6398	48.6474	44.9	-0.322083	-0.467224	-0.432251	-0.466736	-0.756714	-0.863586	-1.40338	-1.96436	-2.9209	-4.13135	-5.69855	47.9	-0.494629	-0.359375	3.9834	15.7378	36.314	63.3301	83.458	113.487	128.319	146.503	146.649	47.7	0.275879
45.4	76.2361	75.3362	127.175	165.827	189.342	196.365	202.053	205.332	200.985	202.602	190.09	45.2	0.0275726	-0.168755	0.0933762	0.43045	2.68037	4.41758	9.31053	13.0917	25.3582	31.3761	45.5361	45	-0.315063	-0.430115	-0.408813	-0.466736	-0.737976	-0.822571	-1.37994	-1.95343	-2.9248	-4.12823	-5.7005	48	-0.592285	-0.460938	3.77002	14.9756	34.7339	60.4785	79.8779	108.808	122.8	140.462	140.687	47.8	0.148926
45.5	74.0579	73.2518	123.851	161.612	184.525	191.383	196.958	199.815	195.487	197.012	184.641	45.3	0.0185852	-0.170708	0.0691605	0.364822	2.50459	4.12852	8.65428	12.1702	23.7273	29.2734	42.3244	45.1	-0.322083	-0.428162	-0.37561	-0.42572	-0.730164	-0.804993	-1.34479	-1.96161	-2.92871	-4.12744	-5.71887	48.1	-0.703613	-0.578125	3.51221	14.3154	33.146	57.7402	76.2178	104.228	117.606	134.572	134.558	47.9	0.0571289
45.6	71.9372	71.178	120.57	157.388	179.885	186.731	191.911	194.748	190.028	191.549	179.231	45.4	-0.013443	-0.192192	0.0328293	0.324982	2.36201	3.86094	8.03905	11.3487	22.1356	27.3039	39.4338	45.2	-0.31311	-0.396912	-0.343567	-0.39447	-0.720398	-0.80304	-1.33698	-1.94873	-2.9541	-4.11963	-5.70441	48.2	-0.804688	-0.667969	3.28369	13.6982	31.644	55.3223	73.1182	99.876	112.649	128.937	128.909	48	-0.0307617
45.7	69.781	69.1561	117.332	153.353	175.541	182.074	186.915	189.576	184.917	186.11	174.117	45.5	-0.032196	-0.191017	0.00353	0.300369	2.20185	3.64024	7.51366	10.5987	20.6492	25.4152	36.792	45.3	-0.288879	-0.388306	-0.328735	-0.358521	-0.710632	-0.784668	-1.33502	-1.94873	-2.9541	-4.11182	-5.69934	48.3	-0.914551	-0.777344	3.09229	13.1279	30.2534	52.9297	70.0889	95.5068	107.999	123.435	123.5	48.1	-0.154297
45.8	68.0482	67.2385	114.142	149.409	171.009	177.532	182.173	184.502	179.954	180.792	169.239	45.6	-0.0466461	-0.17852	-0.00115	0.2742	2.05068	3.40118	7.04491	9.83895	19.2039	23.6261	34.2463	45.4	-0.289673	-0.361755	-0.324036	-0.339783	-0.687195	-0.785461	-1.32526	-1.93896	-2.96973	-4.11182	-5.66925	48.4	-1.03369	-0.839844	2.92236	12.5557	28.8843	50.5605	67.0693	91.4561	103.418	118.125	118.267	48.2	-0.255371
45.9	66.197	65.3377	110.986	145.611	166.922	172.993	177.581	179.582	175.026	175.704	164.418	45.7	-0.0575867	-0.160942	-0.0159988	0.247635	1.89912	3.16953	6.59569	9.16512	17.7781	21.8273	31.9131	45.5	-0.279114	-0.328552	-0.309204	-0.326111	-0.653992	-0.801086	-1.29987	-1.90771	-2.96387	-4.12744	-5.66418	48.5	-1.14307	-0.927734	2.74268	11.9951	27.4937	48.3496	64.0576	87.5166	99.1475	113.294	113.196	48.3	-0.345215
46	64.3587	63.5432	108.111	141.641	162.787	168.647	172.989	175.025	170.444	170.977	159.625	45.8	-0.075943	-0.177345	-0.0355301	0.229279	1.76435	2.92735	6.1367	8.58309	16.5984	20.3214	29.5841	45.6	-0.277954	-0.329712	-0.297485	-0.319458	-0.620789	-0.778809	-1.29712	-1.896	-2.94824	-4.14893	-5.64581	48.6	-1.23486	-1	2.56104	11.4463	26.5171	46.2598	61.3857	83.8076	94.9287	108.457	108.55	48.4	-0.435059
46.1	62.4857	61.7049	105.162	138.148	158.92	164.693	168.669	170.463	165.813	166.323	155.139	45.9	-0.0966492	-0.196098	-0.0441208	0.216385	1.63349	2.69415	5.73045	7.98544	15.4246	18.8429	27.3896	45.7	-0.246704	-0.303162	-0.28302	-0.312439	-0.581726	-0.754211	-1.30768	-1.89795	-2.92285	-4.14307	-5.64581	48.7	-1.32275	-1.06836	2.39307	10.917	25.4546	44.1816	58.7686	80.5166	90.8701	103.753	103.81	48.5	-0.532715
46.2	60.7321	60.0139	102.32	134.712	155.154	160.674	164.37	165.988	161.333	161.71	150.695	46	-0.118134	-0.200783	-0.064827	0.172638	1.53388	2.49961	5.29608	7.35848	14.3191	17.4367	25.3888	45.8	-0.238098	-0.278931	-0.258423	-0.303833	-0.553589	-0.750305	-1.30182	-1.90967	-2.90918	-4.12549	-5.64191	48.8	-1.40283	-1.13867	2.22314	10.4775	24.4331	42.5098	56.3682	77.0771	87.0381	99.4111	99.5361	48.6	-0.614746
46.3	59.0579	58.3827	99.5036	131.277	151.287	156.75	160.349	161.566	157.085	157.131	146.526	46.1	-0.0954742	-0.211723	-0.0753708	0.133575	1.43037	2.32578	4.86717	6.82919	13.3035	16.1203	23.549	45.9	-0.229126	-0.275818	-0.248657	-0.289001	-0.536804	-0.774902	-1.28033	-1.88818	-2.88379	-4.104	-5.62122	48.9	-1.48291	-1.22852	2.07275	10.0967	23.3745	40.752	54.0479	73.6377	83.2686	95.3823	95.2886	48.7	-0.70459
46.4	57.4665	56.7424	97.0129	127.843	147.455	152.883	156.389	157.467	152.854	152.936	142.305	46.2	-0.0868835	-0.226173	-0.0863113	0.101151	1.3288	2.16094	4.46288	6.31669	12.2801	14.8878	21.7248	46	-0.208801	-0.243774	-0.230286	-0.274536	-0.50946	-0.750305	-1.26471	-1.88739	-2.85956	-4.08252	-5.60675	49	-1.53564	-1.31787	1.92432	9.68652	22.4956	38.9316	51.7783	70.6572	80.1997	91.4331	91.3604	48.8	-0.784668
46.5	55.9271	55.1209	94.443	124.665	143.876	149.098	152.384	153.463	148.893	148.659	138.354	46.3	-0.10524	-0.225395	-0.0890427	0.0699005	1.25459	1.9957	4.15038	5.81161	11.2957	13.7062	19.9052	46.1	-0.204895	-0.244568	-0.227173	-0.27533	-0.491882	-0.724915	-1.24243	-1.90381	-2.84082	-4.07861	-5.60284	49.1	-1.61182	-1.39844	1.76416	9.27832	21.5347	37.1602	49.5088	67.7979	76.7998	87.4248	87.4116	48.9	-0.851074
46.6	54.3743	53.6233	91.9915	121.485	140.463	145.311	148.499	149.414	144.953	144.598	134.477	46.4	-0.111099	-0.23008	-0.096077	0.0574036	1.16669	1.81016	3.84569	5.30106	10.3191	12.6222	18.2912	46.2	-0.199829	-0.228149	-0.228333	-0.278442	-0.491089	-0.707336	-1.22174	-1.8913	-2.83105	-4.07275	-5.58136	49.2	-1.68359	-1.46094	1.62354	8.87598	20.7144	35.7617	47.4873	64.8877	73.4092	83.7534	83.4761	49	-0.913574
46.7	52.9138	52.2127	89.6129	118.415	137.103	141.858	144.817	145.432	141.057	140.622	130.455	46.5	-0.133759	-0.221489	-0.100761	0.0261536	1.08584	1.69492	3.56171	4.86044	9.64454	11.5558	16.7072	46.3	-0.199036	-0.199646	-0.207642	-0.255798	-0.494995	-0.665527	-1.20807	-1.87256	-2.7998	-4.0708	-5.57355	49.3	-1.74463	-1.53906	1.49268	8.43848	19.8374	34.3301	45.7803	62.2056	70.3291	80.2437	80.1689	49.1	-0.974609
46.8	51.4525	50.803	87.261	115.308	133.744	138.42	141.206	141.746	137.248	136.647	126.686	46.6	-0.156021	-0.22422	-0.123421	0.00154	1.00068	1.5711	3.33202	4.40926	8.93438	10.5539	15.3166	46.4	-0.178345	-0.185181	-0.195129	-0.260864	-0.493835	-0.638977	-1.21704	-1.83154	-2.77051	-4.07471	-5.56378	49.4	-1.81689	-1.59766	1.36182	8.08496	19.0249	32.9316	43.8584	59.708	67.4365	76.6831	76.8062	49.2	-1.03467
46.9	50.0345	49.4334	84.9586	112.484	130.475	134.991	137.653	138.143	133.61	132.796	123.232	46.7	-0.166962	-0.225395	-0.14959	-0.0187683	0.93232	1.45469	3.08788	3.94755	8.19415	9.61831	13.9767	46.5	-0.177551	-0.16449	-0.168579	-0.282349	-0.494995	-0.621399	-1.20807	-1.81903	-2.74512	-4.06299	-5.56378	49.5	-1.8833	-1.66992	1.23486	7.77832	18.1948	31.5117	41.9482	57.1768	64.7197	73.5068	73.478	49.3	-1.10303
47	48.654	48.1213	82.761	109.667	127.248	131.527	134.145	134.525	130.035	129.348	119.733	46.8	-0.165787	-0.237892	-0.150764	-0.0433807	0.858101	1.33555	2.82733	3.57137	7.53399	8.77846	12.8185	46.6	-0.165833	-0.151978	-0.144348	-0.289001	-0.470398	-0.594055	-1.18774	-1.81396	-2.72675	-4.01807	-5.55792	49.6	-1.92432	-1.73047	1.09277	7.46582	17.4644	30.0723	40.0576	54.708	62.0088	70.5854	70.2803	49.4	-1.16553
47.1	47.2747	46.7635	80.5895	106.897	124.234	128.422	130.726	131.041	126.501	125.907	116.276	46.9	-0.16188	-0.244926	-0.153496	-0.0715027	0.785057	1.25156	2.62694	3.30965	6.9461	7.99331	11.6584	46.7	-0.164673	-0.144958	-0.151001	-0.255798	-0.465698	-0.591309	-1.18073	-1.77881	-2.71777	-3.98993	-5.56573	49.7	-1.99268	-1.79883	0.990723	7.14941	16.896	28.9609	38.6689	52.6084	59.3403	67.6851	67.5093	49.5	-1.21436
47.2	45.9642	45.4803	78.4583	104.189	121.173	125.389	127.497	127.597	123.149	122.501	113.035	47	-0.170868	-0.233986	-0.139824	-0.0968933	0.718651	1.13946	2.41718	3.04716	6.37188	7.23471	10.5138	46.8	-0.159973	-0.124634	-0.134583	-0.245239	-0.471558	-0.597168	-1.19751	-1.76825	-2.71698	-4.00049	-5.56183	49.8	-2.02588	-1.87109	0.883301	6.89746	16.2749	27.9004	36.958	50.4268	57.1299	64.9058	64.7275	49.6	-1.25537
47.3	44.7439	44.2112	76.2805	101.598	118.266	122.319	124.264	124.412	119.858	119.065	109.91	47.1	-0.183365	-0.225395	-0.154671	-0.123459	0.649117	1.03204	2.18944	2.74129	5.77149	6.44448	9.48258	46.9	-0.156067	-0.115662	-0.133423	-0.245239	-0.454773	-0.592102	-1.18854	-1.76318	-2.70215	-3.98486	-5.5423	49.9	-2.08252	-1.9375	0.80127	6.62598	15.6655	26.8008	35.5479	48.4385	54.751	62.1636	61.9995	49.7	-1.31201
47.4	43.6029	43.0311	74.4079	98.9875	115.349	119.26	120.913	121.193	116.723	115.725	106.707	47.2	-0.191177	-0.204689	-0.157402	-0.13205	0.587791	0.939064	1.95819	2.45536	5.22344	5.70815	8.44743	47	-0.145142	-0.105103	-0.130676	-0.23822	-0.438354	-0.597168	-1.16431	-1.74677	-2.71307	-3.98877	-5.54541	50	-2.13525	-1.99023	0.703613	6.3374	15.0762	25.7402	34.1885	46.5166	52.46	59.4951	59.3179	49.8	-1.36475
47.5	42.4857	41.8108	72.5169	96.4071	112.644	116.137	118.167	118.033	113.579	112.499	103.584	47.3	-0.190399	-0.207817	-0.17498	-0.128143	0.533882	0.842583	1.79686	2.19833	4.64259	5.00502	7.49821	47.1	-0.134583	-0.090271	-0.124817	-0.219849	-0.42157	-0.590149	-1.15924	-1.75928	-2.73145	-3.98682	-5.55011	50.1	-2.1958	-2.03711	0.594238	6.08496	14.4624	24.6914	32.8389	44.6475	50.2393	56.896	56.8628	49.9	-1.42139
47.6	41.3552	40.7323	70.6087	93.784	109.835	113.438	115.163	114.914	110.487	109.36	100.604	47.4	-0.179459	-0.214455	-0.187874	-0.137131	0.460838	0.75547	1.60272	1.92997	4.14727	4.31362	6.51891	47.2	-0.124817	-0.0738525	-0.109985	-0.214783	-0.420776	-0.583496	-1.17017	-1.73114	-2.73846	-3.96649	-5.53839	50.2	-2.25244	-2.09961	0.512207	5.83691	13.8823	23.6914	31.4971	42.8564	48.0498	54.6265	54.3291	50	-1.4917
47.7	40.2435	39.6522	68.736	91.6067	107.199	110.74	112.368	111.973	107.452	106.364	97.7462	47.5	-0.181412	-0.208595	-0.194511	-0.145721	0.384666	0.668755	1.41991	1.67098	3.6797	3.72104	5.65251	47.3	-0.113892	-0.050415	-0.117004	-0.213989	-0.413757	-0.560852	-1.17291	-1.72412	-2.74707	-3.9751	-5.52277	50.3	-2.30518	-2.16016	0.434082	5.57715	13.314	22.7617	30.1807	41.1279	46.2393	52.4038	52.1909	50.1	-1.5542
47.8	39.1146	38.6288	66.8782	89.4071	104.746	108.036	109.526	109.123	104.618	103.405	94.8908	47.6	-0.190399	-0.219536	-0.190605	-0.153534	0.33857	0.585548	1.24921	1.38114	3.1961	3.0812	4.85173	47.4	-0.111145	-0.0512085	-0.120911	-0.212036	-0.399292	-0.552246	-1.17407	-1.72333	-2.74628	-3.96338	-5.52472	50.4	-2.36182	-2.2168	0.334473	5.34473	12.8159	21.9219	29.1768	39.5557	44.4971	50.2534	49.9995	50.2	-1.64209
47.9	38.0154	37.6291	65.1497	87.1785	102.222	105.35	106.796	106.373	101.772	100.569	92.0935	47.7	-0.204849	-0.228127	-0.170296	-0.180878	0.302635	0.498833	1.09373	1.15145	2.81251	2.54995	4.0568	47.5	-0.115051	-0.0308838	-0.12561	-0.214783	-0.39032	-0.535461	-1.17017	-1.71436	-2.72168	-3.94501	-5.54736	50.5	-2.40479	-2.25928	0.262207	5.1084	12.314	21.0703	28.0986	37.8467	42.8091	48.2554	47.98	50.3	-1.68311
48	37.0032	36.619	63.4586	84.9445	99.744	102.75	104.194	103.623	99.1295	97.8264	89.2716	47.8	-0.210709	-0.229301	-0.178886	-0.193771	0.264351	0.44297	0.96405	0.96122	2.40313	2.10776	3.29899	47.6	-0.104126	-0.0199585	-0.120911	-0.204224	-0.379761	-0.536621	-1.17096	-1.71356	-2.73456	-3.93604	-5.55402	50.6	-2.44385	-2.30078	0.152832	4.89551	11.9644	20.3301	27.0303	36.6279	41.0908	46.2549	46.0674	50.4	-1.7417
48.1	36.054	35.6307	61.8372	82.7957	97.1753	100.37	101.534	100.904	96.4713	95.151	86.84	47.9	-0.200165	-0.228127	-0.198418	-0.202362	0.234276	0.362114	0.809753	0.78231	2.04102	1.64956	2.61071	47.7	-0.101379	-0.0094	-0.105286	-0.190552	-0.357117	-0.532715	-1.16431	-1.71436	-2.7373	-3.93604	-5.54425	50.7	-2.48438	-2.36133	0.0629883	4.66504	11.5249	19.6021	25.9268	35.2158	39.5225	44.355	44.1011	50.5	-1.79248
48.2	35.1345	34.678	60.2766	80.7176	94.9722	97.9687	98.9771	98.1364	93.8615	92.4826	84.4083	48	-0.214615	-0.208595	-0.209358	-0.196503	0.197945	0.27813	0.660141	0.582314	1.6668	1.18081	1.94743	47.8	-0.105286	-0.00159	-0.0943604	-0.18158	-0.340698	-0.543274	-1.15924	-1.71356	-2.7373	-3.9126	-5.53644	50.8	-2.52588	-2.41211	-0.0249023	4.46582	11.1343	18.8398	24.8291	33.9365	37.8604	42.5562	42.0889	50.6	-1.85352
48.3	34.2747	33.7108	58.6852	78.7625	92.7733	95.5687	96.4131	95.6837	91.2877	89.8639	81.9587	48.1	-0.220474	-0.212502	-0.214043	-0.193771	0.173729	0.19883	0.503113	0.401451	1.2793	0.778465	1.35563	47.9	-0.0845947	0.00232	-0.0857544	-0.190552	-0.336792	-0.536621	-1.13892	-1.7124	-2.72675	-3.90009	-5.53448	50.9	-2.55713	-2.43945	-0.114746	4.27637	10.7437	18.1387	24.0986	32.5947	36.2295	40.8452	40.5522	50.7	-1.91357
48.4	33.4349	32.7909	57.1594	76.7961	90.564	93.2988	94.026	93.2536	88.8615	87.4201	79.5099	48.2	-0.231415	-0.223442	-0.214043	-0.196503	0.154976	0.131645	0.378891	0.238564	0.920708	0.404636	0.740398	48	-0.079895	0.00348	-0.0877075	-0.184692	-0.339539	-0.537415	-1.13385	-1.70966	-2.73145	-3.89697	-5.52002	51	-2.60596	-2.48047	-0.216309	4.08887	10.355	17.4824	23.2686	31.4072	35.2295	39.2026	38.9116	50.8	-1.94287
48.5	32.5622	31.8811	55.7083	74.868	88.3745	91.0863	91.667	90.8243	86.5045	85.0358	77.1622	48.3	-0.234146	-0.222267	-0.207405	-0.206268	0.115135	0.064064	0.268738	0.0518417	0.623833	-0.0164566	0.109539	48.1	-0.0759888	-0.00745	-0.0865479	-0.17688	-0.330933	-0.546387	-1.11938	-1.7124	-2.73145	-3.88251	-5.49933	51.1	-2.63721	-2.5293	-0.276367	3.91895	10.0034	16.7988	22.4072	30.2275	33.8701	37.6064	37.4253	50.9	-1.99365
48.6	31.6946	31.0096	54.2262	72.9637	86.3651	88.8906	89.3541	88.443	84.2408	82.6721	74.9802	48.4	-0.23024	-0.218361	-0.223808	-0.217987	0.0827103	0.00274	0.164047	-0.112999	0.332039	-0.452785	-0.455696	48.2	-0.0552979	0.00818	-0.0896606	-0.17572	-0.336792	-0.536621	-1.12134	-1.69794	-2.7326	-3.87549	-5.50519	51.2	-2.68408	-2.56055	-0.349121	3.74707	9.62451	16.1699	21.5889	29.0381	32.5693	36.1343	35.8896	51	-2.03271
48.7	30.8821	30.1991	52.8489	71.0656	84.3237	86.7269	87.1666	86.2032	82.0197	80.2897	72.8107	48.5	-0.221649	-0.223442	-0.227715	-0.231659	0.0760727	-0.0480423	0.069519	-0.258705	0.125786	-0.780128	-0.917805	48.3	-0.0447388	0.00348	-0.0818481	-0.155396	-0.329773	-0.517883	-1.11041	-1.69287	-2.7373	-3.86688	-5.50128	51.3	-2.71533	-2.58008	-0.419434	3.58691	9.30615	15.582	20.8408	28.0063	31.3311	34.7065	34.4585	51.1	-2.08545
48.8	30.0521	29.41	51.5266	69.286	82.3315	84.5371	85.0537	83.9118	79.7447	77.8967	70.6642	48.6	-0.210709	-0.222267	-0.224983	-0.250412	0.0506821	-0.0980453	-0.039856	-0.398155	-0.10273	-1.07779	-1.40023	48.4	-0.0349731	0.00427	-0.0865479	-0.151489	-0.328979	-0.507324	-1.11353	-1.68427	-2.74237	-3.8501	-5.51025	51.4	-2.76416	-2.61914	-0.499512	3.42676	9.00342	15.0469	20.126	26.999	30.0479	33.4136	32.999	51.2	-2.15381
48.9	29.2419	28.6581	50.1774	67.575	80.3143	82.4785	82.9361	81.7442	77.5803	75.8092	68.5392	48.7	-0.220474	-0.218361	-0.214043	-0.247284	0.0143509	-0.12812	-0.14064	-0.538002	-0.341789	-1.37583	-1.84359	48.5	-0.0299072	0.0101318	-0.0701294	-0.14447	-0.321167	-0.486633	-1.11041	-1.68311	-2.71973	-3.84149	-5.50519	51.5	-2.79541	-2.66797	-0.565918	3.2666	8.69678	14.5215	19.3682	26.0088	28.8403	32.1265	31.6519	51.3	-2.18506
49	28.4232	27.8889	48.8782	65.9344	78.3237	80.5277	80.8545	79.5719	75.5182	73.7073	66.4685	48.8	-0.213837	-0.207817	-0.217949	-0.252365	-0.0137711	-0.168358	-0.237122	-0.657921	-0.546089	-1.68325	-2.29359	48.6	-0.0349731	0.019104	-0.0662231	-0.141724	-0.304382	-0.476074	-1.10376	-1.67255	-2.70215	-3.83838	-5.47784	51.6	-2.82666	-2.70117	-0.645996	3.11621	8.38428	14.0293	18.6885	24.9697	27.6904	30.9038	30.3999	51.4	-2.23193
49.1	27.6634	27.16	47.636	64.3113	76.2847	78.5566	78.776	77.5544	73.4279	71.6627	64.5079	48.9	-0.210709	-0.202736	-0.229668	-0.25705	-0.0489273	-0.217964	-0.330093	-0.778236	-0.77343	-1.97739	-2.71077	48.7	-0.0310669	0.0238037	-0.0611572	-0.141724	-0.289917	-0.472961	-1.08307	-1.65381	-2.68182	-3.82001	-5.46533	51.7	-2.87549	-2.73047	-0.69873	2.95801	8.0874	13.5098	18.0674	23.9463	26.6201	29.6533	29.2183	51.5	-2.26318
49.2	26.9232	26.4315	46.4465	62.7473	74.5663	76.666	76.8154	75.5919	71.2854	69.592	62.6115	49	-0.214615	-0.212502	-0.234749	-0.262909	-0.0754929	-0.242577	-0.416809	-0.892296	-0.966011	-2.20474	-3.12679	48.8	-0.0310669	0.0335693	-0.0505981	-0.141724	-0.297729	-0.456543	-1.07056	-1.64911	-2.67871	-3.80713	-5.45636	51.8	-2.90283	-2.76758	-0.755371	2.80566	7.80615	13.0195	17.3975	23.2588	25.6201	28.4956	28.1279	51.6	-2.30225
49.3	26.2556	25.7795	45.277	61.1746	72.8823	74.7754	74.9049	73.5934	69.4283	67.6022	60.8005	49.1	-0.214615	-0.222267	-0.227715	-0.266815	-0.0840836	-0.266792	-0.476578	-1.00675	-1.13203	-2.43833	-3.52015	48.9	-0.0201416	0.0335693	-0.0466919	-0.157349	-0.29071	-0.431946	-1.0647	-1.63232	-2.68182	-3.80048	-5.42316	51.9	-2.92627	-2.79688	-0.827637	2.64746	7.50537	12.5898	16.7979	22.4561	24.7295	27.3745	27.0112	51.7	-2.32568
49.4	25.5833	25.1522	44.1458	59.636	71.1831	73.018	73.067	71.6212	67.61	65.7326	58.9806	49.2	-0.21579	-0.222267	-0.233574	-0.273849	-0.115334	-0.30117	-0.520325	-1.13058	-1.31249	-2.66568	-3.8514	49	-0.0213013	0.043335	-0.0466919	-0.140564	-0.289917	-0.438965	-1.04987	-1.61786	-2.66699	-3.77197	-5.40167	52	-2.97314	-2.82031	-0.88623	2.49707	7.22656	12.2305	16.2686	21.6787	23.8486	26.3257	25.8901	51.8	-2.36279
49.5	24.945	24.5194	43.0676	58.116	69.5038	71.2578	71.2236	69.6715	65.8674	63.8346	57.2189	49.3	-0.214615	-0.233208	-0.224983	-0.272675	-0.120415	-0.325386	-0.596497	-1.238	-1.49531	-2.89341	-4.13265	49.1	-0.0213013	0.0425415	-0.0513916	-0.131958	-0.29187	-0.433105	-1.04517	-1.61395	-2.66815	-3.76141	-5.40088	52.1	-2.99463	-2.84961	-0.938965	2.3291	6.97412	11.7988	15.749	20.8662	22.9795	25.2339	24.7197	51.9	-2.39404
49.6	24.3333	23.9198	41.9684	56.7274	67.8804	69.5781	69.442	67.8122	64.0686	62.0119	55.49	49.4	-0.22438	-0.232033	-0.214043	-0.276581	-0.134865	-0.362495	-0.660172	-1.31144	-1.68163	-3.12271	-4.4139	49.2	-0.0213013	0.043335	-0.0466919	-0.124939	-0.26532	-0.412415	-1.0401	-1.59912	-2.64471	-3.76221	-5.39191	52.2	-3.04346	-2.89063	-0.995605	2.15723	6.69482	11.3906	15.208	20.0889	22.1494	24.2959	23.9604	52	-2.42334
49.7	23.7142	23.2893	40.9094	55.3153	66.2339	67.9242	67.7232	66.0821	62.2936	60.3014	53.7619	49.5	-0.236099	-0.228127	-0.217949	-0.283615	-0.138771	-0.371483	-0.737122	-1.38839	-1.8371	-3.33286	-4.72523	49.3	-0.00842	0.0491943	-0.0408325	-0.120239	-0.266479	-0.407715	-1.01392	-1.59247	-2.64746	-3.75165	-5.37433	52.3	-3.07471	-2.92773	-1.04834	2.00684	6.46436	11.0488	14.6768	19.5986	21.3799	23.3062	22.7866	52.1	-2.45459
49.8	23.1302	22.7303	39.886	53.9465	64.7225	66.3086	65.9932	64.4196	60.5295	58.551	52.1388	49.6	-0.227509	-0.233208	-0.224983	-0.276581	-0.165337	-0.385933	-0.791031	-1.46183	-2.00585	-3.54263	-5.0057	49.4	-0.00177	0.0542603	-0.0299072	-0.126099	-0.26062	-0.419434	-1.00299	-1.56982	-2.62207	-3.73682	-5.35596	52.4	-3.104	-2.95898	-1.0874	1.92676	6.21631	10.7207	14.1787	18.915	20.7095	22.4468	22.1611	52.2	-2.48193
49.9	22.5521	22.1698	38.8278	52.6278	63.2241	64.7246	64.36	62.8219	58.899	56.8717	50.4685	49.7	-0.22438	-0.228127	-0.223808	-0.286346	-0.173927	-0.405464	-0.856262	-1.54073	-2.1621	-3.73911	-5.2596	49.5	0.0150146	0.05896	-0.00958	-0.122192	-0.249695	-0.419434	-0.990479	-1.55927	-2.61346	-3.73212	-5.3255	52.5	-3.13525	-2.98047	-1.146	1.84668	6.03271	10.4004	13.667	18.2783	19.9834	21.6069	21.4116	52.3	-2.49365
50	21.9603	21.6288	37.7786	51.3348	61.6929	63.1566	62.7955	61.2208	57.299	55.1955	48.8771	49.8	-0.20993	-0.222267	-0.217949	-0.2883	-0.185646	-0.44648	-0.916031	-1.62276	-2.31757	-3.92349	-5.50062	49.6	0.02948	0.0726318	-0.017395	-0.115173	-0.252808	-0.42218	-0.965088	-1.55927	-2.58807	-3.73291	-5.30011	52.6	-3.16455	-3.00928	-1.17725	1.72754	5.8667	10.0977	13.2275	17.5674	19.3213	20.8257	20.5815	52.4	-2.521
50.1	21.4236	21.076	36.7864	50.0461	60.205	61.6562	61.2334	59.6227	55.7268	53.6119	47.4216	49.9	-0.202896	-0.222267	-0.224983	-0.293381	-0.202446	-0.451561	-0.959778	-1.6923	-2.44257	-4.11411	-5.75179	49.7	0.02948	0.0726318	-0.00061	-0.0948486	-0.250854	-0.411621	-0.960022	-1.54834	-2.5791	-3.73798	-5.2915	52.7	-3.20557	-3.03125	-1.22607	1.62598	5.67334	9.75	12.8076	17.0479	18.6201	20.1538	19.7886	52.5	-2.55225
50.2	20.9427	20.5159	35.8083	48.8543	58.7651	60.1465	59.7037	58.0192	54.1256	52.0823	45.9357	50	-0.204849	-0.223442	-0.231621	-0.301971	-0.228615	-0.462105	-1.00665	-1.75558	-2.56054	-4.28677	-6.02523	49.8	0.0236206	0.0737915	0.00995	-0.0811768	-0.245789	-0.39209	-0.955322	-1.54559	-2.56854	-3.73096	-5.26886	52.8	-3.23486	-3.04102	-1.27686	1.53613	5.46631	9.44922	12.5361	16.5186	17.9521	19.4253	18.9697	52.6	-2.57178
50.3	20.4329	19.9803	34.9153	47.6746	57.3647	58.6973	58.233	56.4684	52.6252	50.5514	44.5314	50.1	-0.208755	-0.222267	-0.233574	-0.303146	-0.255959	-0.481636	-1.0215	-1.83175	-2.68749	-4.45396	-6.28382	49.9	0.0197144	0.074585	0.013855	-0.0761108	-0.239136	-0.398743	-0.951416	-1.53973	-2.55762	-3.71649	-5.24152	52.9	-3.27197	-3.07813	-1.29639	1.43848	5.2749	9.16992	12.0908	15.9951	17.3506	18.7373	18.1909	52.7	-2.60107
50.4	19.931	19.5096	34.0579	46.4949	56.0917	57.2445	56.7256	54.9688	51.1975	49.0119	43.1247	50.2	-0.22438	-0.212502	-0.227715	-0.296112	-0.264946	-0.486717	-1.06329	-1.89152	-2.82539	-4.6188	-6.48616	50	0.0216675	0.0823975	0.0286865	-0.0714111	-0.237183	-0.39209	-0.940491	-1.52881	-2.52753	-3.71143	-5.23096	53	-3.28564	-3.11133	-1.33691	1.33691	5.1167	8.91016	11.6357	15.4678	16.7803	18.064	17.5483	52.8	-2.61475
50.5	19.4021	18.9979	33.2454	45.3254	54.7827	55.8867	55.3717	53.5915	49.8229	47.4615	41.7341	50.3	-0.23024	-0.212502	-0.22303	-0.305878	-0.283302	-0.501167	-1.11017	-1.92159	-2.93749	-4.77427	-6.67366	50.1	0.0247803	0.0921631	0.0275269	-0.0714111	-0.224304	-0.388184	-0.94165	-1.51825	-2.52362	-3.70282	-5.21808	53.1	-3.31494	-3.13086	-1.38818	1.27637	4.98389	8.60938	11.1475	14.9951	16.249	17.3765	16.9092	52.9	-2.65186
50.6	18.9232	18.5194	32.4333	44.2078	53.4936	54.5859	53.9639	52.2516	48.4162	46.1252	40.4454	50.4	-0.231415	-0.206642	-0.231621	-0.31369	-0.314552	-0.514839	-1.14064	-1.98605	-3.05585	-4.92349	-6.89515	50.2	0.0392456	0.0863037	0.02948	-0.0714111	-0.209839	-0.383118	-0.933838	-1.5163	-2.52441	-3.69189	-5.1958	53.2	-3.34424	-3.16016	-1.4292	1.20605	4.82373	8.33008	10.7979	14.5479	15.7119	16.7339	16.2417	53	-2.67139
50.7	18.4622	18.0588	31.6145	43.1067	52.2222	53.2851	52.6334	50.9297	47.0572	44.8815	39.156	50.5	-0.234146	-0.217583	-0.233574	-0.307053	-0.309868	-0.541405	-1.16876	-2.05636	-3.14648	-5.05357	-7.14827	50.3	0.0392456	0.0874634	0.0333862	-0.0663452	-0.200073	-0.368652	-0.930725	-1.5163	-2.52948	-3.6911	-5.18683	53.3	-3.36572	-3.18164	-1.47998	1.09668	4.66357	8.07031	10.5146	14.0576	15.1494	16.1265	15.6128	53.1	-2.69092
50.8	17.9935	17.5877	30.7786	42.0164	51.0233	52.0551	51.2896	49.5798	45.7854	43.5608	37.9064	50.6	-0.234146	-0.222267	-0.23748	-0.315643	-0.324318	-0.575386	-1.20587	-2.11613	-3.24218	-5.19302	-7.21156	50.4	0.0431519	0.0843506	0.0286865	-0.0460205	-0.206726	-0.378418	-0.920166	-1.51514	-2.52753	-3.69189	-5.16534	53.4	-3.39502	-3.21094	-1.52686	1.0166	4.50732	7.80859	10.2471	13.6182	14.6514	15.5835	15.021	53.2	-2.70264
50.9	17.4919	17.1483	30.0364	41.0242	49.9116	50.8242	50.0553	48.2516	44.4865	42.2897	36.7013	50.7	-0.23024	-0.222267	-0.24334	-0.31369	-0.330177	-0.604683	-1.22072	-2.17159	-3.33124	-5.30357	-7.30843	50.5	0.0384521	0.0823975	0.0275269	-0.0350952	-0.196167	-0.372559	-0.920166	-1.51825	-2.52051	-3.67548	-5.1626	53.5	-3.42236	-3.24805	-1.5874	0.897949	4.35498	7.55078	9.93652	13.1748	14.1592	15.0166	14.4287	53.3	-2.73193
51	17.0931	16.7284	29.3333	40.036	48.7827	49.5469	48.8115	46.9587	43.2955	41.0237	35.5173	50.8	-0.235321	-0.226173	-0.258186	-0.307831	-0.341118	-0.622261	-1.23907	-2.20284	-3.42382	-5.40982	-7.47054	50.6	0.0490112	0.0863037	0.02948	-0.0303955	-0.200073	-0.369446	-0.893616	-1.51044	-2.51385	-3.6626	-5.16455	53.6	-3.45361	-3.27148	-1.64795	0.834961	4.20654	7.29883	9.64746	12.7881	13.6416	14.4644	13.9214	53.4	-2.75342
51.1	16.7005	16.3397	28.5661	39.1242	47.662	48.3652	47.6353	45.6934	42.0979	39.7424	34.3478	50.9	-0.243912	-0.243752	-0.251152	-0.307053	-0.343849	-0.656639	-1.28009	-2.24503	-3.51757	-5.5145	-7.60218	50.7	0.0490112	0.0823975	0.0333862	-0.0206299	-0.196167	-0.349121	-0.886963	-1.50537	-2.49707	-3.66766	-5.1673	53.7	-3.48486	-3.30078	-1.6792	0.754883	4.08545	7.04883	9.3877	12.4165	13.1689	13.9761	13.4585	53.5	-2.78076
51.2	16.3138	15.9397	27.886	38.1746	46.5522	47.2246	46.4439	44.5114	40.9455	38.5201	33.1658	51	-0.234146	-0.242973	-0.257011	-0.301971	-0.345802	-0.66523	-1.28712	-2.31612	-3.60468	-5.62661	-7.74281	50.8	0.0587769	0.0835571	0.0372925	-0.0147705	-0.181335	-0.349121	-0.889709	-1.50458	-2.50018	-3.66846	-5.15674	53.8	-3.51416	-3.34766	-1.74561	0.68457	3.95459	6.76953	9.1084	12.0283	12.7896	13.4351	12.9814	53.6	-2.80225
51.3	15.9114	15.5682	27.2063	37.2977	45.4351	46.0551	45.2627	43.3087	39.8268	37.3733	32.0896	51.1	-0.234146	-0.245705	-0.249199	-0.298065	-0.358696	-0.684761	-1.33478	-2.37081	-3.66991	-5.73716	-7.86898	50.9	0.0697021	0.0882568	0.0345459	-0.0116577	-0.176636	-0.349121	-0.88501	-1.50848	-2.49432	-3.6618	-5.138	53.9	-3.53369	-3.38086	-1.79834	0.594727	3.83545	6.59961	8.8252	11.6299	12.4033	12.9351	12.5132	53.7	-2.82178
51.4	15.5232	15.16	26.5657	36.4051	44.3413	44.9453	44.1236	42.193	38.6662	36.3112	31.0275	51.2	-0.225555	-0.25547	-0.253105	-0.297287	-0.36924	-0.69648	-1.38087	-2.43722	-3.73749	-5.83364	-7.99866	51	0.0802612	0.0765381	0.0372925	-0.0011	-0.176636	-0.347961	-0.890869	-1.49677	-2.4834	-3.65204	-5.12433	54	-3.55518	-3.40039	-1.8374	0.52832	3.68506	6.45117	8.58691	11.2393	12.0107	12.4253	12.062	53.8	-2.83154
51.5	15.1321	14.8163	25.884	35.5637	43.3393	43.9258	43.0553	41.111	37.6037	35.2717	30.047	51.3	-0.22438	-0.263283	-0.258186	-0.296112	-0.375099	-0.715233	-1.4129	-2.46769	-3.81445	-5.89419	-8.12874	51.1	0.0724487	0.0823975	0.0333862	0.00476	-0.175476	-0.353027	-0.88501	-1.48389	-2.4826	-3.64893	-5.10791	54.1	-3.59375	-3.42969	-1.86865	0.46582	3.53662	6.24023	8.29785	10.9189	11.6592	11.9639	11.6577	53.9	-2.86084
51.6	14.7532	14.4686	25.2965	34.6863	42.3808	42.8848	42.0318	39.9903	36.5455	34.2506	29.0564	51.4	-0.228287	-0.263283	-0.257011	-0.300018	-0.390724	-0.729683	-1.43829	-2.5212	-3.90038	-5.95786	-8.24007	51.2	0.0783081	0.0823975	0.0431519	0.00867	-0.164917	-0.358887	-0.885803	-1.46942	-2.47479	-3.65204	-5.10675	54.2	-3.62354	-3.45898	-1.90771	0.385742	3.42529	6.06055	8.06738	10.6064	11.292	11.4858	11.2202	54	-2.88477
51.7	14.3607	14.1073	24.6965	33.8446	41.4409	41.9047	40.9795	38.9215	35.467	33.2326	28.0369	51.5	-0.243912	-0.262505	-0.257011	-0.303925	-0.38604	-0.745308	-1.48712	-2.56535	-3.96991	-6.04263	-8.36781	51.3	0.0822144	0.0933228	0.0470581	0.00787	-0.161011	-0.358887	-0.869385	-1.46436	-2.47363	-3.63135	-5.10205	54.3	-3.65674	-3.49023	-1.94678	0.31543	3.32568	5.86133	7.83691	10.2979	10.9404	11.105	10.7939	54.1	-2.90576
51.8	13.9622	13.7991	24.136	33.0539	40.4917	40.916	39.9557	37.8395	34.4162	32.2209	27.047	51.6	-0.240005	-0.265236	-0.262871	-0.301971	-0.388771	-0.755074	-1.50392	-2.59151	-4.03124	-6.13364	-8.46859	51.4	0.0794678	0.0980225	0.0443115	0.024292	-0.147339	-0.349121	-0.859619	-1.45966	-2.46307	-3.63837	-5.10205	54.4	-3.66846	-3.53906	-1.98584	0.254883	3.21484	5.67969	7.61816	10.0381	10.6104	10.7866	10.3706	54.2	-2.94287
51.9	13.6325	13.4784	23.595	32.286	39.6108	39.9766	38.983	36.8786	33.3951	31.1725	26.1247	51.7	-0.254852	-0.273048	-0.262871	-0.307053	-0.388771	-0.766792	-1.52032	-2.62276	-4.08007	-6.19693	-8.57288	51.5	0.0841675	0.0941162	0.0548706	0.0379639	-0.153198	-0.347961	-0.846741	-1.44989	-2.45917	-3.63721	-5.08136	54.5	-3.69385	-3.56055	-2.03857	0.198242	3.07373	5.51953	7.40723	9.75879	10.2822	10.4351	9.97998	54.3	-2.95068
52	13.4329	13.1581	23.0344	31.4735	38.73	39.0078	37.9928	35.9102	32.4768	30.1799	25.1564	51.8	-0.247818	-0.276955	-0.272636	-0.305878	-0.389946	-0.785545	-1.54962	-2.65519	-4.15155	-6.27818	-8.67445	51.6	0.0802612	0.0980225	0.0626831	0.0391235	-0.146179	-0.349121	-0.845947	-1.45459	-2.4541	-3.62079	-5.06769	54.6	-3.71533	-3.57031	-2.0874	0.155273	2.9624	5.35938	7.17676	9.47559	9.9502	10.0952	9.58936	54.4	-2.96436
52.1	13.1634	12.8397	22.4739	30.6863	37.8007	38.1156	37.0225	34.9723	31.5432	29.153	24.2263	51.9	-0.253677	-0.282814	-0.267952	-0.305878	-0.398537	-0.805855	-1.56447	-2.70089	-4.21093	-6.35318	-8.7557	51.7	0.0841675	0.101929	0.0665894	0.0496826	-0.151245	-0.339355	-0.840088	-1.44794	-2.45331	-3.60907	-5.06299	54.7	-3.73877	-3.59766	-2.12842	0.0654297	2.84326	5.16992	6.95801	9.20801	9.62207	9.78467	9.20215	54.5	-2.99365
52.2	12.8919	12.5584	21.9665	29.9715	36.9429	37.2559	36.1842	34.0993	30.6545	28.1311	23.3771	52	-0.259537	-0.276955	-0.270683	-0.301971	-0.39463	-0.81562	-1.58282	-2.71651	-4.24413	-6.42739	-8.83773	51.8	0.0783081	0.105835	0.0568237	0.0438232	-0.157104	-0.339355	-0.826416	-1.44598	-2.44354	-3.60205	-5.05713	54.8	-3.75635	-3.61914	-2.15771	0.00879	2.73584	4.99023	6.74707	8.95605	9.31934	9.44629	8.92139	54.6	-3.01123
52.3	12.6228	12.2678	21.4641	29.2746	36.1421	36.4258	35.2838	33.2012	29.776	27.2912	22.6091	52.1	-0.265396	-0.282036	-0.26873	-0.317596	-0.388771	-0.837105	-1.6004	-2.72628	-4.29999	-6.47349	-8.92249	51.9	0.0892334	0.103088	0.0568237	0.0438232	-0.147339	-0.347961	-0.831116	-1.44598	-2.43457	-3.59735	-5.05792	54.9	-3.78369	-3.64844	-2.20654	-0.0732422	2.6167	4.86719	6.53418	8.71582	9.04785	9.14404	8.61865	54.7	-3.02295
52.4	12.3548	11.9784	20.927	28.5653	35.3218	35.6152	34.4088	32.3122	28.9455	26.5104	21.84	52.2	-0.264618	-0.276955	-0.272636	-0.307053	-0.39463	-0.836327	-1.62384	-2.74113	-4.36132	-6.53677	-9.02991	52	0.0900269	0.107788	0.0638428	0.0516357	-0.153198	-0.337402	-0.818604	-1.43896	-2.42401	-3.59229	-5.05322	55	-3.80518	-3.66992	-2.24756	-0.124023	2.51318	4.74219	6.3584	8.45801	8.76074	8.79639	8.31982	54.8	-3.04443
52.5	12.1029	11.7088	20.4133	27.8856	34.5097	34.7855	33.5537	31.4997	28.0963	25.7424	21.0837	52.3	-0.263443	-0.28672	-0.26873	-0.309784	-0.399712	-0.844917	-1.65822	-2.73214	-4.39062	-6.60435	-9.09945	52.1	0.0997925	0.107788	0.0685425	0.0488892	-0.146179	-0.32959	-0.81665	-1.43817	-2.42987	-3.57782	-5.05792	55.1	-3.81689	-3.69922	-2.26709	-0.182617	2.42334	4.59766	6.18652	8.21777	8.51025	8.47607	8.02051	54.9	-3.06201
52.6	11.8411	11.4373	19.8958	27.2625	33.7632	33.9785	32.692	30.6895	27.2463	24.9694	20.2853	52.4	-0.253677	-0.29258	-0.272636	-0.325409	-0.412209	-0.854683	-1.66876	-2.76534	-4.43085	-6.68716	-9.19202	52.2	0.109558	0.103882	0.0744019	0.0594482	-0.145386	-0.32373	-0.81665	-1.43622	-2.43964	-3.56805	-5.0376	55.2	-3.83643	-3.71875	-2.30615	-0.25293	2.32373	4.43164	6.00684	7.98535	8.25293	8.20654	7.7417	55	-3.09326
52.7	11.5501	11.1561	19.4544	26.6746	33.062	33.1641	31.8228	29.8532	26.4143	24.1916	19.5056	52.5	-0.25563	-0.282814	-0.277718	-0.327362	-0.420021	-0.85273	-1.66486	-2.78214	-4.45116	-6.73794	-9.26937	52.3	0.120483	0.111694	0.0665894	0.0692139	-0.13562	-0.318665	-0.815491	-1.4292	-2.43457	-3.56885	-5.03644	55.3	-3.85596	-3.74023	-2.3374	-0.293945	2.22412	4.29102	5.84473	7.76855	7.99121	7.95264	7.47021	55.1	-3.11279
52.8	11.2923	10.867	19.0348	26.0949	32.3315	32.3555	31.0713	29.0407	25.6451	23.4299	18.7849	52.6	-0.254852	-0.282036	-0.272636	-0.331268	-0.429787	-0.855858	-1.68439	-2.78097	-4.48437	-6.77818	-9.32874	52.4	0.129089	0.12262	0.0822144	0.0828857	-0.127808	-0.308105	-0.808838	-1.41864	-2.42401	-3.55243	-5.01221	55.4	-3.8833	-3.76953	-2.3667	-0.354492	2.12451	4.16016	5.66699	7.53809	7.72168	7.68506	7.1792	55.2	-3.13232
52.9	11.0407	10.5959	18.5852	25.534	31.6089	31.5844	30.3346	28.2419	24.9455	22.653	18.0451	52.7	-0.253677	-0.28672	-0.26873	-0.337128	-0.443459	-0.864449	-1.70509	-2.80636	-4.53515	-6.82388	-9.38851	52.5	0.129089	0.127319	0.076355	0.0887451	-0.122742	-0.29834	-0.801025	-1.41473	-2.41309	-3.54736	-4.98566	55.5	-3.90674	-3.79883	-2.37646	-0.413086	2.02295	4.04102	5.52637	7.34473	7.47949	7.43652	6.91162	55.3	-3.14404
53	10.7943	10.3905	18.1458	24.952	30.8925	30.916	29.6217	27.5391	24.2268	21.8811	17.3552	52.8	-0.253677	-0.29258	-0.262871	-0.335175	-0.44854	-0.866402	-1.71954	-2.83488	-4.58124	-6.86802	-9.45374	52.6	0.12323	0.123413	0.083374	0.0996704	-0.125854	-0.29834	-0.802979	-1.40576	-2.40253	-3.54852	-4.96338	55.6	-3.92627	-3.82031	-2.42529	-0.483398	1.94287	3.91016	5.37793	7.1377	7.25293	7.17725	6.64941	55.4	-3.17334
53.1	10.5521	10.1776	17.7239	24.3758	30.1929	30.1855	28.9225	26.8102	23.5158	21.1217	16.7126	52.9	-0.247818	-0.28672	-0.272636	-0.351974	-0.459084	-0.876167	-1.73126	-2.86105	-4.61132	-6.90786	-9.50179	52.7	0.12323	0.127319	0.0880737	0.102417	-0.125854	-0.299133	-0.809631	-1.39911	-2.40057	-3.53876	-4.96417	55.7	-3.94385	-3.83789	-2.44678	-0.541992	1.85303	3.80078	5.22754	6.93066	7.03027	6.93701	6.3999	55.5	-3.19287
53.2	10.3216	9.95883	17.343	23.8231	29.5112	29.5176	28.2021	26.07	22.8541	20.4807	16.0568	53	-0.259537	-0.296486	-0.282402	-0.356659	-0.449318	-0.875389	-1.73907	-2.86495	-4.6203	-6.95669	-9.54359	52.8	0.129089	0.127319	0.0939331	0.0965576	-0.116089	-0.29248	-0.806885	-1.3952	-2.39355	-3.52197	-4.96338	55.8	-3.96533	-3.84961	-2.46631	-0.592773	1.78467	3.66992	5.08691	6.7373	6.83887	6.69678	6.16943	55.6	-3.21436
53.3	10.0931	9.74789	16.9544	23.284	28.8823	28.9125	27.5533	25.3712	22.2053	19.8733	15.4372	53.1	-0.25563	-0.306252	-0.281624	-0.3508	-0.449318	-0.882027	-1.74025	-2.8923	-4.66991	-6.97349	-9.61312	52.9	0.122437	0.127319	0.0880737	0.0985107	-0.112183	-0.294434	-0.806885	-1.38934	-2.37909	-3.49774	-4.96338	55.9	-3.98486	-3.85938	-2.48779	-0.633789	1.68311	3.54297	4.94434	6.56738	6.62988	6.47607	5.94043	55.7	-3.2417
53.4	9.8802	9.54868	16.6032	22.7801	28.269	28.2871	26.8619	24.7204	21.5373	19.2369	14.8244	53.2	-0.258759	-0.307426	-0.292168	-0.346893	-0.452446	-0.889839	-1.73322	-2.90519	-4.70507	-7.027	-9.67249	53	0.129089	0.11676	0.0861206	0.0926514	-0.116882	-0.288574	-0.795959	-1.38623	-2.37323	-3.49072	-4.96417	56	-4.00635	-3.87842	-2.51709	-0.672852	1.61475	3.41016	4.80957	6.38574	6.41113	6.27295	5.70068	55.8	-3.26318
53.5	9.66965	9.36938	16.1848	22.2219	27.6792	27.6758	26.2115	24.0114	20.8932	18.6213	14.2478	53.3	-0.263443	-0.312111	-0.292168	-0.341034	-0.449318	-0.905464	-1.74493	-2.93526	-4.73163	-7.06333	-9.70374	53.1	0.12323	0.123413	0.0861206	0.108276	-0.106323	-0.277649	-0.789307	-1.38544	-2.36542	-3.46844	-4.96338	56.1	-4.03369	-3.90039	-2.56738	-0.723633	1.54443	3.29102	4.65723	6.19043	6.1709	6.05615	5.48779	55.9	-3.27295
53.6	9.46418	9.17758	15.845	21.7059	27.1015	27.0644	25.6002	23.3395	20.2658	17.9905	13.6837	53.4	-0.257584	-0.306252	-0.298027	-0.354706	-0.449318	-0.906639	-1.75392	-2.95675	-4.76366	-7.07779	-9.76351	53.2	0.12323	0.117554	0.0872803	0.0965576	-0.112183	-0.278809	-0.7854	-1.37567	-2.36035	-3.45282	-4.95947	56.2	-4.04541	-3.91016	-2.59912	-0.760742	1.46436	3.19141	4.53418	6.01855	6.00879	5.83691	5.25146	56	-3.29443
53.7	9.27082	8.98032	15.5169	21.2137	26.5308	26.4555	24.9619	22.7501	19.6936	17.3893	13.1267	53.5	-0.259537	-0.312111	-0.301933	-0.356659	-0.449318	-0.91523	-1.76056	-2.9716	-4.78124	-7.09341	-9.81312	53.3	0.138855	0.123413	0.0880737	0.093811	-0.106323	-0.269043	-0.775635	-1.36865	-2.35956	-3.44385	-4.95831	56.3	-4.06494	-3.93945	-2.61865	-0.813477	1.38428	3.08984	4.39941	5.86621	5.8584	5.61475	5.05176	56.1	-3.31201
53.8	9.1009	8.81821	15.1751	20.7352	25.9624	25.8652	24.3346	22.1715	19.1471	16.7717	12.5665	53.6	-0.265396	-0.316017	-0.301933	-0.348068	-0.453224	-0.91523	-1.76447	-2.97433	-4.80077	-7.11216	-9.86781	53.4	0.132996	0.127319	0.0880737	0.0985107	-0.112183	-0.263184	-0.776428	-1.35419	-2.34784	-3.44696	-4.94775	56.4	-4.08447	-3.96094	-2.646	-0.864258	1.3335	3	4.28418	5.68848	5.70947	5.41553	4.83154	56.2	-3.33154
53.9	8.9134	8.64633	14.8547	20.3016	25.3804	25.2851	23.7799	21.609	18.6037	16.1705	12.0056	53.7	-0.259537	-0.314064	-0.313652	-0.341034	-0.460258	-0.923042	-1.77423	-2.97237	-4.82538	-7.15786	-9.92952	53.5	0.12439	0.133179	0.0841675	0.102417	-0.114136	-0.254211	-0.765869	-1.34833	-2.35059	-3.43915	-4.94269	56.5	-4.11377	-3.96875	-2.6792	-0.911133	1.24365	2.91992	4.14746	5.5166	5.55176	5.22412	4.60303	56.3	-3.35303
54	8.7298	8.45922	14.5247	19.8797	24.812	24.7051	23.2213	21.029	18.0354	15.5627	11.4568	53.8	-0.268524	-0.313286	-0.318733	-0.341034	-0.459084	-0.930077	-1.78517	-2.98605	-4.85546	-7.19693	-9.9596	53.6	0.129089	0.144104	0.0880737	0.108276	-0.107117	-0.247559	-0.765869	-1.34637	-2.34393	-3.42822	-4.93799	56.6	-4.13525	-3.98828	-2.71631	-0.973633	1.17334	2.80273	4.02637	5.36621	5.41113	5.03467	4.3999	56.4	-3.37451
54.1	8.55051	8.30063	14.2067	19.4637	24.2987	24.125	22.6826	20.5176	17.5045	15.0412	10.9162	53.9	-0.263443	-0.316017	-0.311699	-0.3508	-0.46299	-0.944527	-1.79376	-3.00675	-4.86718	-7.20786	-10.0037	53.7	0.132996	0.146851	0.0861206	0.102417	-0.112183	-0.237793	-0.765869	-1.34521	-2.33026	-3.4079	-4.93292	56.7	-4.15479	-4	-2.74756	-1.00293	1.11475	2.69922	3.90723	5.20801	5.26074	4.82568	4.19092	56.5	-3.39209
54.2	8.39191	8.13852	13.8645	19.0637	23.7632	23.6254	22.1236	19.9899	16.9475	14.5475	10.365	54	-0.267349	-0.321877	-0.307793	-0.346893	-0.459084	-0.956245	-1.80353	-3.0212	-4.88593	-7.21646	-10.0494	53.8	0.132996	0.15271	0.076355	0.0965576	-0.106323	-0.239746	-0.761963	-1.33856	-2.31738	-3.40674	-4.92627	56.8	-4.17432	-4.01953	-2.76904	-1.03223	1.05615	2.62109	3.81738	5.05566	5.13184	4.62402	4.04248	56.6	-3.41162
54.3	8.23176	7.9686	13.5774	18.6531	23.2515	23.1055	21.6119	19.4704	16.4533	14.051	9.89662	54.1	-0.269302	-0.32383	-0.311699	-0.341034	-0.46299	-0.966011	-1.81525	-3.03683	-4.90038	-7.22739	-10.0819	53.9	0.138855	0.162476	0.0931396	0.0985107	-0.112183	-0.238586	-0.766663	-1.33466	-2.30878	-3.39227	-4.9173	56.9	-4.18604	-4.01953	-2.78857	-1.07324	0.964355	2.53125	3.72754	4.91699	4.99902	4.42529	3.8916	56.7	-3.42139
54.4	8.08137	7.80688	13.3137	18.243	22.8022	22.5937	21.1119	18.9489	15.9436	13.5276	9.45287	54.2	-0.275162	-0.31797	-0.307793	-0.351974	-0.46299	-0.955467	-1.80939	-3.04659	-4.93554	-7.25357	-10.1178	54	0.132996	0.166382	0.0880737	0.109436	-0.116089	-0.233887	-0.750244	-1.32684	-2.30487	-3.36884	-4.9126	57	-4.20557	-4.03906	-2.81592	-1.12402	0.913574	2.45117	3.6377	4.78564	4.83105	4.23584	3.75146	56.8	-3.43115
54.5	7.93098	7.61899	13.0169	17.8524	22.3706	22.0859	20.61	18.4493	15.4264	13.0471	9.00756	54.3	-0.269302	-0.323051	-0.303886	-0.3508	-0.470024	-0.958199	-1.82423	-3.05949	-4.94648	-7.26724	-10.158	54.1	0.134155	0.173401	0.0939331	0.112183	-0.101257	-0.228027	-0.752197	-1.34131	-2.2998	-3.36377	-4.91846	57.1	-4.2251	-4.05078	-2.84131	-1.1626	0.841309	2.38867	3.50684	4.65967	4.67871	4.09717	3.59131	56.9	-3.45264
54.6	7.7923	7.45883	12.7434	17.4852	21.9198	21.5957	20.1221	17.9606	14.9162	12.5905	8.58607	54.4	-0.27829	-0.312111	-0.308968	-0.346893	-0.46299	-0.966011	-1.81915	-3.06417	-4.93554	-7.2606	-10.2116	54.2	0.134949	0.174194	0.0978394	0.112183	-0.0965576	-0.228027	-0.756104	-1.34442	-2.28339	-3.35712	-4.89777	57.2	-4.23486	-4.06055	-2.85889	-1.2041	0.772949	2.32227	3.41699	4.55713	4.5498	3.98389	3.42139	57	-3.4624
54.7	7.66145	7.31039	12.4762	17.1024	21.4722	21.0922	19.6529	17.488	14.4631	12.1604	8.18725	54.5	-0.277115	-0.302345	-0.301933	-0.341034	-0.459084	-0.966011	-1.82892	-3.07589	-4.96093	-7.277	-10.2389	54.3	0.132996	0.18396	0.103699	0.112183	-0.086792	-0.218262	-0.745178	-1.33466	-2.27948	-3.34344	-4.89307	57.3	-4.26221	-4.07813	-2.88623	-1.25488	0.70459	2.25977	3.31738	4.44629	4.3916	3.86475	3.28271	57.1	-3.48193
54.8	7.54035	7.14633	12.2239	16.7219	21.064	20.6172	19.192	17.0094	14.0338	11.6975	7.76381	54.6	-0.277115	-0.302345	-0.298027	-0.346893	-0.46299	-0.966011	-1.84454	-3.07589	-4.97577	-7.30239	-10.2596	54.4	0.132996	0.191772	0.107605	0.118042	-0.0770264	-0.20929	-0.736572	-1.33661	-2.28143	-3.3454	-4.888	57.4	-4.28564	-4.08984	-2.91748	-1.29395	0.655762	2.17969	3.23682	4.31934	4.24902	3.73584	3.12012	57.2	-3.50342
54.9	7.40012	6.98618	11.9661	16.3738	20.6499	20.1152	18.7721	16.5313	13.5959	11.2487	7.35717	54.7	-0.279068	-0.295708	-0.298027	-0.341034	-0.468849	-0.974998	-1.85353	-3.0966	-4.99023	-7.32193	-10.2936	54.5	0.132996	0.196838	0.112671	0.112183	-0.0770264	-0.208496	-0.726807	-1.33545	-2.26465	-3.33838	-4.88916	57.5	-4.29541	-4.10938	-2.92725	-1.3252	0.591309	2.09961	3.1377	4.22949	4.12988	3.61426	2.99365	57.3	-3.521
55	7.25129	6.87875	11.7161	16.0653	20.2518	19.6953	18.3525	16.068	13.1955	10.8186	6.9767	54.8	-0.279068	-0.296486	-0.292168	-0.340256	-0.47393	-0.975777	-1.85431	-3.10519	-5.00585	-7.33872	-10.2987	54.6	0.129089	0.197632	0.117371	0.113342	-0.0719604	-0.20459	-0.726807	-1.32489	-2.25409	-3.33759	-4.87744	57.6	-4.31494	-4.11914	-2.9585	-1.36426	0.544434	2.00977	3.05762	4.11816	3.98926	3.49561	2.85107	57.4	-3.53271
55.1	7.13215	6.76586	11.4739	15.7528	19.8628	19.332	17.9127	15.6403	12.7838	10.3908	6.57787	54.9	-0.284927	-0.296486	-0.303108	-0.341034	-0.478615	-0.979683	-1.85431	-3.11886	-5.02538	-7.35708	-10.3561	54.7	0.132996	0.187866	0.12323	0.114136	-0.0653076	-0.208496	-0.713135	-1.33075	-2.25995	-3.33368	-4.85675	57.7	-4.33447	-4.13867	-2.97803	-1.39551	0.493652	1.95898	2.97754	4.02832	3.84082	3.35693	2.7124	57.5	-3.54248
55.2	7.01105	6.65024	11.2438	15.4246	19.48	18.9242	17.483	15.2516	12.385	10.008	6.18568	55	-0.279068	-0.302345	-0.298027	-0.354706	-0.478615	-0.985542	-1.86407	-3.13644	-5.03046	-7.36099	-10.3795	54.8	0.132996	0.193726	0.132996	0.119995	-0.0496826	-0.19873	-0.715881	-1.33466	-2.27051	-3.32471	-4.83838	57.8	-4.354	-4.15039	-3.00537	-1.43457	0.433105	1.87305	2.89941	3.92676	3.68994	3.23584	2.57959	57.6	-3.55225
55.3	6.8802	6.53696	10.9876	15.1219	19.0815	18.5547	17.0826	14.8669	11.9846	9.6178	5.81615	55.1	-0.288834	-0.296486	-0.292168	-0.360565	-0.478615	-0.997261	-1.86993	-3.14152	-5.03124	-7.40122	-10.3983	54.9	0.134155	0.197632	0.136902	0.121948	-0.0438232	-0.193665	-0.705322	-1.31787	-2.25409	-3.32391	-4.83331	57.9	-4.36572	-4.17773	-3.02881	-1.47559	0.374512	1.80078	2.81543	3.80762	3.55957	3.10498	2.44043	57.7	-3.57178
55.4	6.75129	6.41	10.7747	14.8117	18.7007	18.1562	16.6826	14.459	11.5939	9.22874	5.44506	55.2	-0.288055	-0.306252	-0.288261	-0.370331	-0.480568	-0.990623	-1.88478	-3.14816	-5.05468	-7.41177	-10.4186	55	0.132996	0.197632	0.138062	0.127808	-0.0368042	-0.188965	-0.705322	-1.32098	-2.24432	-3.31805	-4.82666	58	-4.38525	-4.18945	-3.05811	-1.50488	0.333496	1.73047	2.71777	3.70605	3.44043	2.96631	2.3042	57.8	-3.58154
55.5	6.62043	6.29672	10.6067	14.5145	18.33	17.7656	16.3033	14.07	11.2232	8.82835	5.10561	55.3	-0.288834	-0.302345	-0.282402	-0.370331	-0.47393	-0.995308	-1.88361	-3.16573	-5.06562	-7.44693	-10.4334	55.1	0.132996	0.201538	0.134949	0.131714	-0.0360107	-0.169434	-0.69751	-1.32489	-2.23926	-3.31415	-4.81769	58.1	-4.40479	-4.21826	-3.09521	-1.54395	0.272949	1.66797	2.63574	3.6084	3.30176	2.85449	2.19092	57.9	-3.60107
55.6	6.50129	6.18735	10.4036	14.202	17.9604	17.4121	15.9322	13.6891	10.8439	8.46897	4.75756	55.4	-0.298599	-0.297661	-0.287483	-0.370331	-0.478615	-0.995308	-1.89532	-3.17159	-5.0703	-7.46255	-10.4479	55.2	0.12323	0.196838	0.148621	0.132874	-0.0321045	-0.169434	-0.69635	-1.30927	-2.23846	-3.31494	-4.80713	58.2	-4.41455	-4.23047	-3.11865	-1.5752	0.224121	1.5918	2.55762	3.50879	3.18262	2.73584	2.06982	58	-3.61084
[truncated: 144 more rows]
[truncated: 10 more columns]

## Sheet: Fig. 4B
[P1-15 TCR] μM	NF9 Index	NF9 6F	NF9 5R		[P1-15 TCR] μM	NF9 5Q	NF9 5M
0.279297	266.661	2.20453	-4.42169		0.184375	109.667	87.7661
0.279297	265.467	2.0668	-4.5719		0.184375	109.082	87.4673
0.558594	412.925	6.74104	-4.72247		0.36875	266.624	213.439
[truncated: 8 more rows]

## Sheet: Fig. 4C
	Peptide (nM)	P1-15 TCR
[truncated: 8 more rows]

## Sheet: Fig. 7A
Figure 7A
[truncated: 12 more rows]

[truncated: 4 more sheets: Fig. 7B, Fig. 7C, Fig. S1E, Fig. S4A-H]
